# Supplementary material for: Intestinal non-canonical NFκB signaling shapes the local and systemic immune response
Source: Nat Commun. 2019 Feb 8;10:660. doi: 10.1038/s41467-019-08581-8 (PMC6368617; doi:10.1038/s41467-019-08581-8)
Supplement: Supplementary file 4 — Supplementary Data 1 [file 41467_2019_8581_MOESM4_ESM.xlsx]

## Sheet: Sheet1
	List of genes differentially expressed in the Peyers patches of WT vs NIKF/F;VilERT2Cre (NIK_KO)
gene_id	gene	WT	NIK_KO	log2(fold_change)	test_stat	p_value
ENSMUSG00000003505.15	Psg18	6.54062	0.0847725	-6.26969	-5.53722	5e-05
ENSMUSG00000030954.10	Gp2	9.68746	0.166229	-5.86487	-10.6937	5e-05
ENSMUSG00000084349.3	Rpl3-ps1	6.00831	0.103691	-5.85659	-7.87477	5e-05
ENSMUSG00000072324.4	Gm8420	7.96096	0.182629	-5.44596	-7.00025	5e-05
ENSMUSG00000082809.3	Gm14150	0.96395	0.0281244	-5.09907	-4.35415	0.0065
ENSMUSG00000054005.4	Mill1	0.773999	0.0273525	-4.82259	-5.15636	5e-05
ENSMUSG00000086501.1	4930597A21Rik	1.16501	0.0432332	-4.75206	-2.9163	0.00265
ENSMUSG00000083689.1	Gm14094	3.80936	0.143076	-4.7347	-4.90475	5e-05
ENSMUSG00000090925.2	1810064F22Rik	1.4837	0.0664057	-4.48175	-2.40795	0.00995
ENSMUSG00000032313.11	Tmem266	1.00146	0.0464821	-4.42928	-3.37344	5e-05
ENSMUSG00000062168.12	Ppef1	0.322874	0.0221099	-3.86821	-0.756725	0.00345
ENSMUSG00000030666.11	Calcb	7.15326	0.492152	-3.86143	-6.55464	5e-05
ENSMUSG00000055026.13	Gabrg3	0.332901	0.024034	-3.79194	-2.53816	0.00105
ENSMUSG00000036587.13	Fut7	4.063	0.293757	-3.78985	-3.28814	5e-05
ENSMUSG00000102828.5	Gm38182	0.826017	0.0615933	-3.74533	-0.43537	0.034
ENSMUSG00000021908.9	Gm6768	0.278311	0.0232252	-3.58294	-3.65812	5e-05
ENSMUSG00000078964.2	Ces1b	0.640592	0.0560018	-3.51586	-4.04348	0.0001
ENSMUSG00000111815.1	RP23-99B22.2	0.31163	0.0272665	-3.51463	-3.00424	0.0017
ENSMUSG00000022650.6	Retnlb	1.83088	0.161733	-3.50085	-3.7462	5e-05
ENSMUSG00000062826.7	Ces2f	1.46803	0.134443	-3.44882	-6.52248	5e-05
ENSMUSG00000053522.11	Lgals7	1.38528	0.12743	-3.4424	-1.94011	0.01175
ENSMUSG00000035818.13	Plekhs1	3.69773	0.361541	-3.35441	-7.18136	5e-05
ENSMUSG00000103939.1	Ighv3-4	4.40346	0.443671	-3.31108	-3.22814	0.0003
ENSMUSG00000080242.5	Gm15487	1.8283	0.184439	-3.30929	-3.25832	0.0022
ENSMUSG00000033847.15	Pla2g4c	16.7918	1.96321	-3.09647	-6.86475	5e-05
ENSMUSG00000095597.2	Gm6472	6.30796	0.742773	-3.08618	-5.11187	5e-05
ENSMUSG00000070798.4	Psg25	2.06459	0.243573	-3.08343	-6.07341	5e-05
ENSMUSG00000000983.13	Wfdc18	1.2006	0.144693	-3.05268	-2.44125	0.0015
ENSMUSG00000029503.16	P2rx2	1.84864	0.231533	-2.99717	-5.36832	5e-05
ENSMUSG00000040653.6	Ppp1r14c	1.24301	0.158918	-2.96749	-4.75254	5e-05
ENSMUSG00000105705.1	RP23-92D22.3	0.563137	0.0735226	-2.93723	-2.13356	0.0058
ENSMUSG00000095296.7	Gm8906	0.611577	0.0825636	-2.88896	-1.98383	0.0247
ENSMUSG00000019122.8	Ccl9	23.8771	3.2494	-2.87738	-3.67181	5e-05
ENSMUSG00000030111.9	A2m	1.35295	0.185589	-2.86592	-4.85983	5e-05
ENSMUSG00000055978.5	Fut2	12.0379	1.73766	-2.79236	-4.11384	5e-05
ENSMUSG00000062410.14	Hsd3b3	1.75116	0.260728	-2.74769	-3.51278	5e-05
ENSMUSG00000046352.7	Gjb2	18.2566	2.7346	-2.73901	-7.51003	5e-05
ENSMUSG00000035448.9	Ccr3	0.197494	0.0308615	-2.67793	-2.93166	0.00115
ENSMUSG00000059565.4	Gm5292	2.19037	0.360509	-2.60307	-3.4794	5e-05
ENSMUSG00000036500.4	Akp3	23.6617	3.94771	-2.58346	-5.57627	5e-05
ENSMUSG00000026166.14	Ccl20	100.972	16.949	-2.57469	-6.87244	5e-05
ENSMUSG00000042942.15	Greb1l	0.335512	0.0567648	-2.5633	-1.52497	0.0001
ENSMUSG00000061845.3	Defa35	7.03349	1.21903	-2.52851	-3.47396	5e-05
ENSMUSG00000103451.1	Gm33973	0.520434	0.09147	-2.50834	-2.02108	0.03295
ENSMUSG00000106016.1	Igkv4-56	2.3722	0.41771	-2.50565	-3.03814	0.00335
ENSMUSG00000027375.14	Mal	3.44975	0.609963	-2.4997	-4.85991	5e-05
ENSMUSG00000075015.3	Gm10801	1.17695	0.211204	-2.47835	-2.54486	0.01565
ENSMUSG00000041144.10	Dnah7b	0.293696	0.0528065	-2.47554	-1.14464	0.0079
ENSMUSG00000106630.1	Igkv2-116	2.50723	0.453222	-2.46781	-3.24083	0.00135
ENSMUSG00000023902.18	Zscan10	0.225464	0.0419085	-2.42758	-0.890815	0.00035
ENSMUSG00000078684.8	5830417I10Rik	1.16698	0.222018	-2.39404	-4.4205	5e-05
ENSMUSG00000085844.1	Gm11690	0.466109	0.0893521	-2.3831	-3.24747	0.0001
ENSMUSG00000109209.1	Gm45104	0.480347	0.0923793	-2.37844	-3.77241	5e-05
ENSMUSG00000022598.6	Psca	0.479153	0.0923353	-2.37553	-2.2818	0.00355
ENSMUSG00000028971.4	Cort	0.781613	0.152492	-2.35772	-2.71447	0.00055
ENSMUSG00000086117.1	Gm12065	0.892019	0.174755	-2.35174	-2.10762	0.00755
ENSMUSG00000031289.10	Il13ra2	1.3195	0.260167	-2.34248	-4.02334	5e-05
ENSMUSG00000074695.3	Il22	4.69775	0.951688	-2.30341	-4.59278	5e-05
ENSMUSG00000102550.1	Gm8276	0.524352	0.106298	-2.30242	-3.06775	5e-05
ENSMUSG00000074892.9	B3galt5	10.4136	2.19329	-2.2473	-5.36355	5e-05
ENSMUSG00000098053.1	Gm27033	0.767884	0.162955	-2.23641	-2.22643	0.0171
ENSMUSG00000106309.1	Gm40414	0.308552	0.0655957	-2.23384	-1.2716	0.01745
ENSMUSG00000074472.10	Zfp872	0.543864	0.115982	-2.22935	-2.34725	0.00015
ENSMUSG00000033898.16	Cfhr2	3.40061	0.739092	-2.20197	-4.69203	5e-05
ENSMUSG00000047293.6	Gpr15	0.541117	0.11894	-2.1857	-2.74449	0.00025
ENSMUSG00000095866.1	Ighv2-4	4.55608	1.04364	-2.12617	-2.87703	0.0001
ENSMUSG00000083116.1	Gm13410	0.207412	0.0482686	-2.10334	-1.91297	0.0082
ENSMUSG00000032108.3	D730048I06Rik	0.194168	0.0458484	-2.08236	-1.63383	0.02085
ENSMUSG00000095338.1	Igkv3-9	5.15181	1.23296	-2.06295	-3.04063	5e-05
ENSMUSG00000094993.2	Igkv4-51	9.27042	2.26779	-2.03135	-3.66215	5e-05
ENSMUSG00000096580.1	Igkv1-132	3.57085	0.890366	-2.0038	-2.55863	0.00065
ENSMUSG00000031382.14	Asb11	0.229887	0.0585229	-1.97385	-1.64587	0.003
ENSMUSG00000103922.1	Gm6123	0.287289	0.0735346	-1.96601	-1.91769	0.00885
ENSMUSG00000075014.1	Gm10800	2.83643	0.729882	-1.95834	-2.67624	0.0002
ENSMUSG00000076479.3	Trbv26	5.55288	1.43106	-1.95616	-2.83529	0.0001
ENSMUSG00000086076.1	Ncr3-ps	0.654355	0.168766	-1.95505	-1.9161	0.01305
ENSMUSG00000039013.16	Siglecf	2.30192	0.594917	-1.95208	-3.40649	5e-05
ENSMUSG00000100198.1	1700030O20Rik	0.9859	0.25576	-1.94665	-2.07574	0.00455
ENSMUSG00000102196.1	Gm38171	0.954854	0.247728	-1.94652	-1.88865	0.00575
ENSMUSG00000108105.1	Gm5340	0.428288	0.11273	-1.92572	-2.19072	0.0029
ENSMUSG00000105834.1	Gm43159	0.184959	0.0490184	-1.91581	-1.09257	0.03285
ENSMUSG00000076668.4	Ighv7-4	3.30652	0.876469	-1.91554	-2.7141	5e-05
ENSMUSG00000046623.8	Gjb4	2.06575	0.550345	-1.90825	-3.83854	5e-05
ENSMUSG00000110119.1	Gm45593	0.298921	0.0802338	-1.89748	-1.64147	0.02985
ENSMUSG00000094509.1	Ighv14-1	31.5608	8.50538	-1.89169	-4.09544	5e-05
ENSMUSG00000023153.9	Tmem52	0.686454	0.186801	-1.87766	-2.23324	0.0002
ENSMUSG00000052825.6	Gm9892	0.264387	0.072524	-1.86612	-1.67874	0.01455
ENSMUSG00000019235.8	Rps6kl1	1.18469	0.329131	-1.84778	-3.98417	5e-05
ENSMUSG00000111530.1	RP23-271F18.2	0.664235	0.187308	-1.82628	-1.85635	0.0244
ENSMUSG00000084809.1	Gm12631	0.209344	0.0591991	-1.82223	-0.905653	0.03705
ENSMUSG00000061062.4	Gm10093	0.188329	0.0532642	-1.82201	-2.09241	0.00255
ENSMUSG00000102301.1	Ighv8-2	3.99199	1.12958	-1.82132	-2.49821	0.00045
ENSMUSG00000085167.1	Gm12063	0.580594	0.164515	-1.81931	-2.05352	0.003
ENSMUSG00000095737.5	Igkv11-125	16.4266	4.68333	-1.81043	-3.50604	5e-05
ENSMUSG00000058952.12	Cfi	2.06592	0.594122	-1.79795	-3.80842	5e-05
ENSMUSG00000025420.13	Katnal2	0.434583	0.125077	-1.79682	-1.5478	0.00045
ENSMUSG00000039209.12	Rpl39l	0.715412	0.206819	-1.79041	-1.94443	0.00465
ENSMUSG00000100029.1	Gm29440	1.23502	0.357254	-1.78951	-2.7037	0.0002
ENSMUSG00000023176.8	Cpn2	0.448862	0.131132	-1.77526	-3.43017	5e-05
ENSMUSG00000069922.12	Ces3a	0.618852	0.180904	-1.77437	-2.1926	0.00045
ENSMUSG00000095682.1	Igkv3-1	27.6313	8.12361	-1.76611	-3.90295	5e-05
ENSMUSG00000096900.3	Trav9-1	0.732659	0.216404	-1.75941	-1.33928	0.0374
ENSMUSG00000076589.2	Igkv8-18	4.38166	1.30016	-1.75279	-2.62197	0.0001
ENSMUSG00000026580.16	Selp	0.969993	0.287825	-1.75278	-1.39689	0.0088
ENSMUSG00000020712.11	Tcam1	0.188669	0.0562068	-1.74704	-2.45627	0.0004
ENSMUSG00000044814.5	Olfr543	0.201378	0.0601384	-1.74355	-1.56423	0.02605
ENSMUSG00000050824.11	Sstr5	0.488578	0.14634	-1.73926	-2.98324	5e-05
ENSMUSG00000031635.14	Anxa10	3.61527	1.08694	-1.73383	-3.38832	5e-05
ENSMUSG00000076530.4	Igkv11-106	1.50121	0.451836	-1.73225	-1.54747	0.02085
ENSMUSG00000085666.3	Gm9855	0.187062	0.0566938	-1.72225	-1.49741	0.0157
ENSMUSG00000094262.2	Igkv4-62	6.54695	1.99619	-1.71357	-2.31081	0.0005
ENSMUSG00000107008.3	Gm2762	1.07769	0.328966	-1.71193	-1.39127	0.0087
ENSMUSG00000058794.12	Nfe2	0.277161	0.0851672	-1.70235	-0.952876	0.0017
ENSMUSG00000102246.1	9430037O13Rik	0.227085	0.0702978	-1.69168	-1.4491	0.03575
ENSMUSG00000031098.18	Syt8	19.5499	6.06248	-1.68918	-1.52485	0.0082
ENSMUSG00000046460.14	Sh2d7	0.612543	0.190165	-1.68756	-1.76227	0.00505
ENSMUSG00000076552.3	Igkv4-61	32.1987	10.019	-1.68427	-2.9453	5e-05
ENSMUSG00000104679.1	Igkv4-60	2.26321	0.705079	-1.68252	-1.96561	0.0038
ENSMUSG00000095204.6	Ighv1-52	64.0385	19.953	-1.68233	-4.23836	5e-05
ENSMUSG00000047632.10	Fgfbp3	2.44823	0.768485	-1.67165	-3.68366	5e-05
ENSMUSG00000030142.10	Clec4e	8.26205	2.60264	-1.66652	-2.75255	5e-05
ENSMUSG00000086503.3	Xist	74.0581	23.3328	-1.6663	-1.17211	0.033
ENSMUSG00000076666.2	Ighv14-4	29.9971	9.47034	-1.66333	-3.68948	5e-05
ENSMUSG00000044229.9	Nxpe4	1.94074	0.613146	-1.66231	-2.82089	5e-05
ENSMUSG00000037446.13	Tulp1	0.279478	0.088991	-1.651	-0.950118	0.0092
ENSMUSG00000027073.5	Prg2	14.1215	4.50045	-1.64975	-4.23454	5e-05
ENSMUSG00000107383.1	Gm4366	0.848391	0.272335	-1.63935	-2.54913	0.00015
ENSMUSG00000076548.1	Igkv4-69	9.06129	2.91197	-1.63772	-2.86061	5e-05
ENSMUSG00000037095.7	Lrg1	8.10425	2.60859	-1.63541	-4.17008	5e-05
ENSMUSG00000061947.10	Serpina10	4.12938	1.33056	-1.63389	-3.75367	5e-05
ENSMUSG00000055102.15	Zfp819	0.544644	0.175847	-1.63099	-1.96341	0.0027
ENSMUSG00000091475.2	2810468N07Rik	2.85481	0.921959	-1.63062	-3.47018	5e-05
ENSMUSG00000084854.1	Gm12678	2.87783	0.929596	-1.63031	-2.95484	5e-05
ENSMUSG00000087057.7	Gm11730	1.24429	0.407607	-1.61007	-2.0928	0.00035
ENSMUSG00000036928.14	Stag3	2.4188	0.794209	-1.6067	-1.61786	0.00885
ENSMUSG00000107432.1	Gm36189	0.644696	0.212471	-1.60135	-1.64059	0.0136
ENSMUSG00000037535.5	1700021A07Rik	0.614817	0.203456	-1.59544	-1.00168	0.0414
ENSMUSG00000023935.9	Spats1	0.191597	0.0635169	-1.59286	-1.42957	0.0214
ENSMUSG00000030345.16	Dyrk4	1.81539	0.608305	-1.57741	-2.90015	5e-05
ENSMUSG00000086283.7	2810433D01Rik	0.271986	0.0911826	-1.5767	-1.31537	0.03085
ENSMUSG00000086384.1	Banf2os	0.668882	0.224726	-1.57359	-1.27863	0.04315
ENSMUSG00000076575.6	Igkv7-33	8.08853	2.72926	-1.56737	-2.54247	5e-05
ENSMUSG00000061540.3	Orm2	0.967212	0.326821	-1.56533	-2.17095	0.001
ENSMUSG00000020000.7	Moxd1	0.333269	0.112705	-1.56413	-1.7165	0.0009
ENSMUSG00000094051.6	Ighv1-36	20.5746	6.96863	-1.56191	-3.32001	5e-05
ENSMUSG00000076613.3	Ighg2b	1466.77	499.468	-1.55418	-3.16483	5e-05
ENSMUSG00000054003.13	Tdrd9	0.372896	0.1273	-1.55054	-1.08581	0.013
ENSMUSG00000076525.3	Igkv1-99	17.2328	5.91164	-1.54353	-3.23427	5e-05
ENSMUSG00000034762.9	Glis1	0.192272	0.0662999	-1.53607	-0.726843	0.03
ENSMUSG00000044678.11	Ly6k	4.57401	1.57775	-1.53559	-2.55538	0.00035
ENSMUSG00000107992.1	Gm44223	58.459	20.2329	-1.53072	-1.30722	0.03455
ENSMUSG00000030325.16	Klrb1c	2.63164	0.912033	-1.5288	-2.30604	0.0002
ENSMUSG00000108161.1	Gm44269	0.682432	0.236565	-1.52845	-2.70934	5e-05
ENSMUSG00000024176.10	Sox8	2.90755	1.00938	-1.52634	-3.04844	5e-05
ENSMUSG00000001930.17	Vwf	1.97639	0.686748	-1.52501	-1.19369	0.0125
ENSMUSG00000051716.5	Apon	0.300402	0.104902	-1.51786	-1.94708	0.0024
ENSMUSG00000076531.1	Igkv4-92	8.91195	3.11731	-1.51544	-2.67964	5e-05
ENSMUSG00000071005.7	Ccl19	1.20852	0.424734	-1.50862	-2.11925	0.0013
ENSMUSG00000025272.16	Tro	0.226835	0.0798072	-1.50705	-0.880655	0.01895
ENSMUSG00000026546.16	Cfap45	1.36108	0.479092	-1.50638	-1.05574	0.0227
ENSMUSG00000104517.1	Gm18407	0.283189	0.099738	-1.50555	-1.41374	0.0291
ENSMUSG00000093906.5	Igkv9-129	9.57371	3.37764	-1.50306	-2.71451	5e-05
ENSMUSG00000076541.3	Igkv4-79	14.6009	5.15234	-1.50276	-3.07005	5e-05
ENSMUSG00000041750.13	Cd1d2	0.181765	0.0643106	-1.49894	-1.49659	0.01165
ENSMUSG00000093483.1	AA465934	22.2985	7.89747	-1.49749	-3.34607	5e-05
ENSMUSG00000043613.8	Mmp3	0.657757	0.233047	-1.49693	-2.48196	0.00015
ENSMUSG00000039963.18	Ccdc40	0.430625	0.153487	-1.48831	-1.03378	0.0149
ENSMUSG00000081792.4	Anp32b-ps1	0.310714	0.110798	-1.48766	-1.44245	0.0226
ENSMUSG00000094322.2	Ighv9-4	36.8523	13.168	-1.48472	-3.18812	5e-05
ENSMUSG00000031444.16	F10	0.756179	0.270465	-1.48328	-1.86257	0.00125
ENSMUSG00000024459.18	H2-M5	0.63996	0.229964	-1.47658	-1.54293	0.00195
ENSMUSG00000014747.6	Ankrd53	0.24269	0.087235	-1.47614	-1.28666	0.0395
ENSMUSG00000101400.1	Gm29596	1.01177	0.363754	-1.47585	-1.40533	0.0297
ENSMUSG00000087642.2	Ighe	0.568693	0.204829	-1.47323	-2.27328	0.00065
ENSMUSG00000096074.2	Ighv1-72	18.4535	6.71763	-1.45787	-3.27014	5e-05
ENSMUSG00000083878.3	Gm12034	1.62617	0.593002	-1.45537	-1.76399	0.0095
ENSMUSG00000096498.3	Ighv2-5	64.7422	23.6688	-1.45172	-3.56664	5e-05
ENSMUSG00000076688.2	Ighv15-2	5.82783	2.14083	-1.44479	-2.30298	0.0004
ENSMUSG00000094966.2	Trav9-2	1.09177	0.401335	-1.44379	-1.78982	0.0059
ENSMUSG00000052217.6	Hbb-bh1	1.85835	0.684008	-1.44194	-2.34444	0.00025
ENSMUSG00000026405.14	C4bp	1.1334	0.419935	-1.43242	-1.32008	0.03765
ENSMUSG00000034923.9	Ly6g6f	0.281508	0.10538	-1.41757	-1.59524	0.01425
ENSMUSG00000052852.8	Reep1	1.58502	0.595507	-1.41231	-3.3558	5e-05
ENSMUSG00000076612.7	Ighg2c	135.427	50.9682	-1.40984	-3.8904	5e-05
ENSMUSG00000076562.1	Igkv4-50	42.9902	16.2305	-1.4053	-3.4519	5e-05
ENSMUSG00000096656.6	Trav12-2	0.902987	0.343256	-1.39542	-1.4189	0.028
ENSMUSG00000104109.1	Gm30292	0.288794	0.110597	-1.38473	-2.2073	0.00045
ENSMUSG00000042793.13	Lgr6	0.20535	0.078725	-1.38319	-0.81106	0.0272
ENSMUSG00000111357.1	RP23-212M11.1	0.781089	0.301074	-1.37537	-1.63249	0.0127
ENSMUSG00000032028.15	Nxpe2	3.90441	1.50818	-1.3723	-2.17205	0.0001
ENSMUSG00000076615.3	Ighg3	47.6376	18.4129	-1.37139	-3.83833	5e-05
ENSMUSG00000027656.7	Wisp2	0.43082	0.166676	-1.37004	-2.05681	0.00155
ENSMUSG00000110545.1	RP24-335A22.6	0.835302	0.32879	-1.34513	-1.47804	0.0196
ENSMUSG00000097073.7	9430037G07Rik	0.504051	0.19853	-1.34421	-2.33459	0.00015
ENSMUSG00000082532.1	Rpl31-ps6	1.16531	0.461623	-1.33593	-1.37062	0.02375
ENSMUSG00000102095.1	C730036E19Rik	0.193008	0.0766924	-1.33151	-1.30268	0.0369
ENSMUSG00000052271.7	Bhlha15	2.31328	0.923315	-1.32505	-3.36611	5e-05
ENSMUSG00000096336.2	Igkv1-135	340.412	135.899	-1.32475	-3.93213	5e-05
ENSMUSG00000096638.2	Ighv2-9	20.1825	8.11257	-1.31488	-2.87625	5e-05
ENSMUSG00000046580.10	Gm7862	3.23033	1.30043	-1.31269	-1.45377	0.0472
ENSMUSG00000064057.12	Scgb3a1	0.850411	0.343659	-1.30718	-1.42581	0.0182
ENSMUSG00000094502.5	Ighv1-69	86.961	35.3809	-1.2974	-3.38312	5e-05
ENSMUSG00000019987.8	Arg1	0.310669	0.126477	-1.2965	-1.79389	0.0033
ENSMUSG00000028766.10	Alpl	1.29052	0.525739	-1.29553	-1.42793	0.0027
ENSMUSG00000098022.7	Zfp82	2.60271	1.06114	-1.2944	-1.77552	0.00555
ENSMUSG00000054763.9	Defb42	2.05416	0.838395	-1.29285	-1.24867	0.0155
ENSMUSG00000030117.5	Gdf3	0.38034	0.155503	-1.29035	-1.5511	0.0032
ENSMUSG00000094621.1	CAAA01098150.1	183.566	75.1052	-1.28932	-1.94761	0.00135
ENSMUSG00000025701.12	Alox5	1.07139	0.438682	-1.28824	-1.45293	0.0111
ENSMUSG00000030256.11	Bhlhe41	5.61161	2.29899	-1.28741	-2.07086	0.0005
ENSMUSG00000096150.1	Ighv1-85	47.1084	19.3602	-1.28289	-3.12058	5e-05
ENSMUSG00000096506.1	CR974586.5	3.10384	1.27738	-1.28087	-1.65817	0.0096
ENSMUSG00000041653.4	Pnpla3	0.214485	0.0887406	-1.27321	-2.21568	0.00055
ENSMUSG00000022501.5	Prm1	0.619225	0.256532	-1.27133	-1.3017	0.03095
ENSMUSG00000110404.1	Rnf223	0.24319	0.101025	-1.26736	-2.03215	0.00095
ENSMUSG00000097709.7	2810429I04Rik	2.16465	0.903721	-1.26019	-1.65878	0.00325
ENSMUSG00000087373.7	Gm15892	0.807862	0.337334	-1.25993	-1.21982	0.042
ENSMUSG00000026125.9	Prss39	0.350532	0.146948	-1.25424	-1.34502	0.0108
ENSMUSG00000095981.1	Ighv10-1	75.2667	31.5551	-1.25414	-3.30767	5e-05
ENSMUSG00000105111.1	Gm43310	0.409889	0.172662	-1.24728	-1.43632	0.02185
ENSMUSG00000108129.2	4930417O13Rik	3.57435	1.50576	-1.24719	-1.77752	0.0032
ENSMUSG00000030523.18	Trpm1	0.254971	0.108177	-1.23694	-0.366793	0.0272
ENSMUSG00000040187.15	Arntl2	1.53816	0.652919	-1.23623	-1.63633	0.01045
ENSMUSG00000108095.1	Gm44067	0.260853	0.110891	-1.2341	-1.50385	0.01765
ENSMUSG00000106028.1	Gm8493	0.806264	0.34303	-1.23292	-1.43957	0.0201
ENSMUSG00000027712.13	Anxa5	100.521	42.7752	-1.23265	-2.70323	5e-05
ENSMUSG00000076543.2	Igkv4-74	25.4089	10.8214	-1.23144	-2.78795	5e-05
ENSMUSG00000033967.4	Rnf225	0.251975	0.107691	-1.22638	-2.00761	0.0012
ENSMUSG00000103957.1	Gm10766	1.44148	0.617371	-1.22334	-1.20154	0.02855
ENSMUSG00000094356.2	Igkv8-28	57.5973	24.6796	-1.22268	-3.00384	5e-05
ENSMUSG00000032315.6	Cyp1a1	5.88916	2.52438	-1.22213	-2.92746	5e-05
ENSMUSG00000094694.6	Ighv1-9	227.182	97.7018	-1.21739	-3.46607	5e-05
ENSMUSG00000067613.5	Krt83	0.497702	0.214051	-1.21733	-1.84146	0.00275
ENSMUSG00000041323.5	Ak7	0.647503	0.279773	-1.21063	-2.50656	5e-05
ENSMUSG00000022491.4	Glycam1	60.4988	26.1743	-1.20875	-3.4067	5e-05
ENSMUSG00000058427.10	Cxcl2	1.08967	0.472556	-1.20533	-1.59183	0.00305
ENSMUSG00000047631.2	Apof	0.222917	0.0969163	-1.2017	-1.58787	0.0101
ENSMUSG00000024295.8	Cyp4f41-ps	0.643887	0.281104	-1.1957	-1.74408	0.0049
ENSMUSG00000086382.1	Chrna1os	0.984767	0.429968	-1.19555	-1.41438	0.01895
ENSMUSG00000095210.2	Ighv5-9-1	21.6623	9.45883	-1.19546	-2.83554	5e-05
ENSMUSG00000053166.14	Cdh22	0.500356	0.218547	-1.19501	-2.21274	0.0002
ENSMUSG00000084407.1	Gm14018	0.830602	0.364889	-1.1867	-1.22898	0.04465
ENSMUSG00000086454.7	Platr14	0.957139	0.420926	-1.18516	-1.14667	0.04175
ENSMUSG00000074736.10	Syndig1	0.411736	0.181328	-1.18312	-0.955536	0.0166
ENSMUSG00000030346.16	Rad51ap1	21.1826	9.34347	-1.18085	-2.31923	0.00035
ENSMUSG00000101223.6	4930568A12Rik	1.75369	0.776513	-1.17531	-1.7808	0.00265
ENSMUSG00000086544.1	Chn1os3	2.68792	1.19057	-1.17484	-1.36169	0.0241
ENSMUSG00000097711.1	Gm5523	0.623904	0.277649	-1.16806	-1.73142	0.0034
ENSMUSG00000036356.15	Csgalnact1	0.305706	0.136143	-1.16703	-0.75139	0.0209
ENSMUSG00000027533.10	Fabp5	50.7855	22.6915	-1.16226	-3.32594	5e-05
ENSMUSG00000034730.16	Adgrb1	0.258168	0.115428	-1.16132	-1.05785	0.0066
ENSMUSG00000096844.1	Igkv6-14	60.2578	26.9823	-1.15913	-2.7717	5e-05
ENSMUSG00000004296.14	Il12b	0.880631	0.395653	-1.1543	-2.20011	0.0004
ENSMUSG00000076676.2	Ighv12-3	4.65925	2.09869	-1.15061	-1.77911	0.00485
ENSMUSG00000054555.11	Adam12	0.418616	0.188562	-1.15058	-1.42806	0.00105
ENSMUSG00000096920.1	Rps19-ps8	1.16337	0.525179	-1.14742	-1.52556	0.0305
ENSMUSG00000096986.2	4930509E16Rik	0.835133	0.377034	-1.14731	-1.87203	0.0017
ENSMUSG00000069793.12	Slfn9	2.50806	1.13342	-1.14589	-2.93455	5e-05
ENSMUSG00000015854.7	Cd5l	0.722716	0.327112	-1.14364	-2.19259	0.00055
ENSMUSG00000038246.6	Fam50b	0.205336	0.0931575	-1.14024	-1.35076	0.0235
ENSMUSG00000066607.5	6030419C18Rik	0.310392	0.140865	-1.13978	-1.54412	0.00685
ENSMUSG00000023505.13	Cdca3	51.8742	23.6248	-1.13472	-2.87285	5e-05
ENSMUSG00000040413.15	Timd2	3.32889	1.52788	-1.12351	-2.63598	5e-05
ENSMUSG00000068744.12	Psrc1	8.78824	4.03904	-1.12156	-2.19092	0.0001
ENSMUSG00000049985.14	Ankrd55	0.501817	0.231195	-1.11805	-1.7354	0.00175
ENSMUSG00000034450.7	Gulo	0.325717	0.150184	-1.11689	-1.7758	0.0031
ENSMUSG00000073733.4	Rsg1	0.968565	0.447348	-1.11445	-1.24221	0.02275
ENSMUSG00000014852.16	Adamts13	0.969767	0.448244	-1.11335	-2.42897	5e-05
ENSMUSG00000047363.4	Cstad	0.801108	0.370431	-1.11279	-1.59452	0.00745
ENSMUSG00000017007.9	Rbpjl	0.187965	0.0869909	-1.11153	-1.33742	0.0124
ENSMUSG00000097429.1	Gm26520	0.469481	0.217387	-1.1108	-1.78873	0.00305
ENSMUSG00000096515.5	Igkv14-100	83.4449	38.6421	-1.11065	-2.87312	5e-05
ENSMUSG00000095497.2	Igkv1-122	21.1739	9.83825	-1.10581	-2.46534	5e-05
ENSMUSG00000034773.16	BC030867	3.8092	1.77026	-1.10553	-1.87982	0.0015
ENSMUSG00000076680.1	Ighv6-6	41.7208	19.3895	-1.10549	-2.64575	5e-05
ENSMUSG00000056367.14	Actr3b	1.37611	0.639824	-1.10485	-2.17331	0.0001
ENSMUSG00000109141.1	Gm44619	2.14637	1.00226	-1.09865	-1.87754	0.0017
ENSMUSG00000030268.17	Bcat1	7.42465	3.46701	-1.09863	-1.64273	0.0033
ENSMUSG00000048029.10	Eno4	0.20668	0.0970746	-1.09023	-1.40703	0.01455
ENSMUSG00000019874.11	Fabp7	1.63337	0.768258	-1.08819	-1.90372	0.00155
ENSMUSG00000076550.3	Igkv4-63	28.0408	13.2233	-1.08444	-2.36184	5e-05
ENSMUSG00000025461.11	Cd163l1	0.745968	0.352098	-1.08314	-2.03183	0.0002
ENSMUSG00000076547.2	Igkv4-70	15.561	7.34785	-1.08254	-2.21355	0.00035
ENSMUSG00000041064.13	Pif1	8.74528	4.13527	-1.08052	-1.50246	0.00195
ENSMUSG00000103254.1	Ighv1-15	63.3854	29.9835	-1.07998	-2.79973	5e-05
ENSMUSG00000036743.3	Psma8	0.266264	0.126344	-1.0755	-1.43389	0.01865
ENSMUSG00000026249.10	Serpine2	3.9381	1.8687	-1.07547	-1.74913	0.0017
ENSMUSG00000023940.14	Sgol1	7.44347	3.5336	-1.07484	-1.97124	5e-05
ENSMUSG00000096977.2	Gm10827	0.371582	0.176407	-1.07477	-1.19675	0.0322
ENSMUSG00000045613.9	Chrm2	0.847416	0.402512	-1.07404	-2.08497	0.0003
ENSMUSG00000034023.16	Fancd2	5.06243	2.40663	-1.07282	-2.00372	5e-05
ENSMUSG00000076535.1	Igkv1-88	38.7509	18.4222	-1.07278	-2.6072	5e-05
ENSMUSG00000041754.5	Trem3	0.476985	0.227373	-1.06888	-1.44877	0.01855
ENSMUSG00000103940.1	Gm38227	0.279062	0.133076	-1.06834	-1.38952	0.02055
ENSMUSG00000025330.6	Padi4	1.21834	0.581773	-1.06638	-1.36869	0.0123
ENSMUSG00000025854.15	Fam20c	7.50944	3.5936	-1.06328	-1.51241	0.00635
ENSMUSG00000063727.3	Tnfrsf11b	2.38056	1.1427	-1.05886	-2.60866	5e-05
ENSMUSG00000030144.4	Clec4d	5.08209	2.44221	-1.05724	-2.20317	0.00015
ENSMUSG00000094689.1	Ighv1-81	176.896	85.101	-1.05566	-2.96957	5e-05
ENSMUSG00000026610.13	Esrrg	1.13099	0.544182	-1.05542	-1.59195	0.0005
ENSMUSG00000093838.1	Ighv3-1	45.9623	22.1202	-1.05508	-2.62399	5e-05
ENSMUSG00000087179.8	Gm14230	2.22097	1.06946	-1.0543	-1.34076	0.01345
ENSMUSG00000020193.3	Zpbp	0.452509	0.217964	-1.05385	-1.85005	0.00235
ENSMUSG00000100174.1	Gm28719	0.257998	0.124587	-1.05021	-1.43014	0.0162
ENSMUSG00000022026.6	Olfm4	7.58218	3.67655	-1.04426	-2.62739	5e-05
ENSMUSG00000078902.3	Gm14443	0.216406	0.105432	-1.03743	-1.25348	0.0278
ENSMUSG00000097587.1	4930578M01Rik	0.361342	0.176506	-1.03365	-1.24308	0.03765
ENSMUSG00000095583.1	Ighv14-2	190.586	93.1751	-1.03242	-2.88993	5e-05
ENSMUSG00000091679.8	Vmn2r96	0.270122	0.132125	-1.0317	-1.37485	0.0198
ENSMUSG00000073413.9	Ly6g6d	0.966429	0.474378	-1.02663	-1.14103	0.02405
ENSMUSG00000076577.2	Igkv8-30	164.777	80.8873	-1.02653	-2.95301	5e-05
ENSMUSG00000062609.13	Kcnj15	4.74377	2.33803	-1.02074	-1.36143	0.0038
ENSMUSG00000028927.6	Padi2	5.75314	2.83804	-1.01946	-1.13088	0.0083
ENSMUSG00000026601.14	Axdnd1	0.481545	0.23772	-1.01841	-0.9419	0.0372
ENSMUSG00000079311.1	Gm3222	0.273046	0.134875	-1.01752	-1.17482	0.04415
ENSMUSG00000046415.11	B430212C06Rik	0.211032	0.104307	-1.01662	-1.13694	0.022
ENSMUSG00000098318.7	Lockd	10.6822	5.28683	-1.01473	-1.47614	0.01125
ENSMUSG00000067878.13	Mtap7d3	0.228679	0.113355	-1.01248	-1.52376	0.00845
ENSMUSG00000094930.2	Igkv6-25	68.8828	34.1664	-1.01157	-2.63184	5e-05
ENSMUSG00000037169.14	Mycn	1.02179	0.506897	-1.01133	-2.13565	0.0001
ENSMUSG00000095771.2	Igkv14-111	343.777	171.003	-1.00745	-2.87337	5e-05
ENSMUSG00000059060.13	Rad51b	1.91434	0.954113	-1.00462	-1.79408	0.00325
ENSMUSG00000038132.5	Rbm24	0.406682	0.203169	-1.00122	-1.86235	0.00205
ENSMUSG00000094345.2	Igkv14-126	32.6793	16.3427	-0.999734	-2.32362	5e-05
ENSMUSG00000028262.13	Clca3a2	4.92307	2.46251	-0.99943	-1.90309	0.00105
ENSMUSG00000090659.8	Zfp493	1.04636	0.524706	-0.9958	-1.96936	0.0004
ENSMUSG00000021898.14	Asb14	0.239725	0.120285	-0.994923	-1.02151	0.0358
ENSMUSG00000094198.2	Ighv1-50	35.6294	17.9352	-0.99027	-2.39425	0.0001
ENSMUSG00000005883.15	Spo11	1.6118	0.813201	-0.986986	-1.22968	0.0265
ENSMUSG00000027902.8	Chil6	0.217714	0.109844	-0.986971	-1.23833	0.0379
ENSMUSG00000076710.2	Ighv1-49	8.6746	4.3827	-0.984977	-1.48613	0.00865
ENSMUSG00000058046.1	4933430I17Rik	0.211561	0.107405	-0.978016	-1.33433	0.025
ENSMUSG00000106776.1	Gm42646	0.628517	0.319145	-0.97774	-1.30253	0.02605
ENSMUSG00000087574.1	C030037D09Rik	1.18966	0.604299	-0.977218	-1.3246	0.00645
ENSMUSG00000041729.15	Coro2b	3.40757	1.73194	-0.976355	-1.29355	0.03185
ENSMUSG00000083902.2	Gm15975	0.552789	0.281394	-0.974135	-1.50751	0.01225
ENSMUSG00000085180.1	AI838599	14.4043	7.33696	-0.973251	-1.59203	0.00475
ENSMUSG00000050122.18	Vwa3b	3.99369	2.03937	-0.969603	-1.38547	0.0175
ENSMUSG00000033282.14	Rpgrip1l	1.9613	1.00305	-0.967422	-0.762023	0.03495
ENSMUSG00000031562.15	Dctd	4.54809	2.33597	-0.961238	-1.94038	0.00105
ENSMUSG00000087457.1	Gm7799	2.23502	1.14902	-0.95989	-1.40009	0.01995
ENSMUSG00000062175.13	Tgif2	2.69738	1.38721	-0.959373	-0.903776	0.0428
ENSMUSG00000053398.11	Phgdh	15.7104	8.08015	-0.959263	-1.93808	0.00145
ENSMUSG00000044788.10	Fads6	0.287347	0.147844	-0.958717	-1.8212	0.00235
ENSMUSG00000022586.11	Ly6i	2.47219	1.2758	-0.954386	-1.52828	0.01025
ENSMUSG00000026073.13	Il1r2	8.94352	4.61923	-0.95319	-1.74748	0.00145
ENSMUSG00000073722.3	4931408C20Rik	0.296234	0.153051	-0.952727	-1.83021	0.0019
ENSMUSG00000029816.10	Gpnmb	15.4008	7.96842	-0.950638	-2.16616	5e-05
ENSMUSG00000043773.5	1700048O20Rik	6.16016	3.18927	-0.949744	-1.64062	0.00365
ENSMUSG00000031138.4	F9	0.771655	0.399993	-0.94798	-1.8603	0.00175
ENSMUSG00000029875.4	Ccdc184	0.405473	0.210589	-0.945176	-1.69608	0.0048
ENSMUSG00000036067.12	Slc2a6	15.1948	7.89841	-0.943947	-2.26666	0.0001
ENSMUSG00000042489.15	Clspn	10.3774	5.39717	-0.943165	-1.73376	5e-05
ENSMUSG00000096632.2	Igkv9-124	77.8861	40.5408	-0.941991	-2.23362	0.00015
ENSMUSG00000105462.1	Igkv4-77	8.16791	4.26027	-0.939022	-1.71796	0.00435
ENSMUSG00000103114.1	Gm32200	2.29259	1.19985	-0.934122	-2.24053	0.0003
ENSMUSG00000052221.7	Ppp1r36	0.293452	0.154043	-0.929785	-1.24009	0.03635
ENSMUSG00000016255.5	Tubb1	0.725037	0.38371	-0.918038	-1.62471	0.00605
ENSMUSG00000079298.9	Klrb1b	2.56032	1.35548	-0.917516	-1.49166	0.0066
ENSMUSG00000026355.11	Mcm6	69.8855	37.0344	-0.916127	-1.86225	0.0011
ENSMUSG00000105006.1	Gm9484	0.548404	0.291297	-0.912745	-1.39467	0.0188
ENSMUSG00000032586.9	Traip	5.5893	2.98433	-0.905261	-1.41409	0.01285
ENSMUSG00000076536.3	Igkv4-86	45.3416	24.215	-0.904931	-2.28108	0.00035
ENSMUSG00000004347.16	Pde1c	0.658379	0.352127	-0.90282	-1.32935	0.0029
ENSMUSG00000094335.2	Igkv1-117	310.537	166.418	-0.899949	-2.67908	5e-05
ENSMUSG00000097604.1	Gm17322	0.751902	0.403054	-0.899572	-1.71521	0.00335
ENSMUSG00000027737.10	Slc7a11	12.9311	6.93261	-0.899375	-2.59692	5e-05
ENSMUSG00000019944.14	Rhobtb1	2.12949	1.14202	-0.898924	-1.01613	0.01435
ENSMUSG00000030365.11	Clec2i	24.1421	12.9659	-0.896833	-1.78098	0.00425
ENSMUSG00000024617.16	Camk2a	2.07842	1.11662	-0.896346	-1.83889	0.0013
ENSMUSG00000033644.4	Piwil2	0.388831	0.208915	-0.896231	-1.87242	0.00145
ENSMUSG00000034115.10	Scn11a	0.548705	0.295439	-0.89317	-1.99305	0.00075
ENSMUSG00000076598.3	Igkv3-7	52.7884	28.4619	-0.891191	-2.10721	0.0003
ENSMUSG00000009092.4	Derl3	17.3939	9.37828	-0.891183	-2.52118	5e-05
ENSMUSG00000026817.14	Ak1	2.07683	1.12119	-0.889349	-1.4442	0.0156
ENSMUSG00000043439.5	E130012A19Rik	3.65343	1.97286	-0.888959	-2.34006	0.00015
ENSMUSG00000017724.14	Etv4	1.85754	1.00315	-0.888856	-1.36904	0.0092
ENSMUSG00000033852.16	Gm28042	2.90304	1.56844	-0.888233	-1.09484	0.0362
ENSMUSG00000017195.15	Zpbp2	3.30218	1.78625	-0.886485	-1.24783	0.024
ENSMUSG00000045281.5	Gpr20	0.730806	0.395468	-0.885929	-1.75289	0.0025
ENSMUSG00000079543.3	Igkv13-85	36.9219	20.0031	-0.884251	-2.13978	0.00035
ENSMUSG00000078137.1	Ankrd63	0.286456	0.155553	-0.880904	-1.70643	0.00385
ENSMUSG00000018986.10	Slfn3	2.00086	1.08695	-0.880335	-2.00923	0.00075
ENSMUSG00000082433.2	Gm9025	0.361474	0.196373	-0.880291	-1.38231	0.0185
ENSMUSG00000096573.2	1700009J07Rik	0.363226	0.197347	-0.880129	-1.0606	0.04955
ENSMUSG00000005089.15	Slc1a2	3.68153	2.00253	-0.878486	-1.0399	0.0226
ENSMUSG00000031377.11	Bmx	0.306386	0.167036	-0.875192	-1.50022	0.0098
ENSMUSG00000076709.2	Ighv1-47	22.0105	12.0027	-0.874838	-1.79909	0.00215
ENSMUSG00000061972.3	Olfr99	3.02607	1.65424	-0.871271	-1.66787	0.0044
ENSMUSG00000037411.10	Serpine1	3.58664	1.96177	-0.87048	-2.27828	5e-05
ENSMUSG00000037991.9	Rmi2	4.00426	2.19858	-0.864963	-2.34643	0.0001
ENSMUSG00000043487.3	Acot6	1.05444	0.579619	-0.863303	-1.97213	0.00055
ENSMUSG00000040204.6	2810417H13Rik	64.9036	35.6981	-0.86245	-1.44528	0.0254
ENSMUSG00000053395.15	Cacng8	0.327596	0.18022	-0.86216	-1.04766	0.04675
ENSMUSG00000094420.2	Igkv10-96	562.271	309.334	-0.862101	-2.53569	5e-05
ENSMUSG00000032400.17	Zwilch	18.8273	10.3602	-0.861777	-1.39085	0.00985
ENSMUSG00000103532.1	Gm4430	0.604374	0.333262	-0.858785	-1.23028	0.03745
ENSMUSG00000013089.15	Etv5	2.17556	1.20172	-0.856285	-1.27075	0.00715
ENSMUSG00000060600.15	Eno3	27.0091	14.9632	-0.852028	-1.76581	0.00325
ENSMUSG00000005410.6	Mcm5	61.6221	34.1544	-0.851376	-2.14778	0.00015
ENSMUSG00000002055.9	Spag5	24.4978	13.5916	-0.84994	-1.19779	0.0244
ENSMUSG00000108736.1	Gm45151	0.675251	0.374901	-0.848914	-1.23227	0.0369
ENSMUSG00000076465.2	Trbv5	11.8161	6.56463	-0.847962	-1.36858	0.02085
ENSMUSG00000097013.1	Gm26710	0.228019	0.126694	-0.847798	-1.17371	0.04585
ENSMUSG00000039629.14	Strip2	1.41973	0.789515	-0.846579	-2.10822	0.0005
ENSMUSG00000006678.6	Pola1	8.86098	4.92923	-0.846104	-2.10135	5e-05
ENSMUSG00000020646.16	Mboat2	0.239277	0.133178	-0.845324	-1.29913	0.0251
ENSMUSG00000053846.4	Lipg	2.67637	1.49098	-0.844017	-2.25665	0.0001
ENSMUSG00000037846.18	Rtkn2	0.216789	0.120872	-0.842815	-1.02603	0.035
ENSMUSG00000076508.3	Igkv17-127	156.398	87.2523	-0.841954	-2.34524	5e-05
ENSMUSG00000029419.8	Gm996	0.628037	0.350855	-0.839976	-1.06991	0.0138
ENSMUSG00000020493.8	Prr11	6.64296	3.71123	-0.83993	-2.38697	0.00025
ENSMUSG00000078773.11	Rad54b	8.38991	4.68758	-0.839812	-1.56533	0.00685
ENSMUSG00000020744.13	Slc25a19	113.673	63.5268	-0.839452	-1.59753	0.00495
ENSMUSG00000027469.16	Tpx2	23.273	13.0082	-0.839238	-1.19477	0.005
ENSMUSG00000056481.6	Cd248	0.27364	0.15296	-0.839122	-1.42035	0.01535
ENSMUSG00000027306.15	Nusap1	24.6791	13.7973	-0.838903	-1.30664	0.0022
ENSMUSG00000045382.6	Cxcr4	138.016	77.1887	-0.838371	-2.24972	5e-05
ENSMUSG00000072109.11	A530040E14Rik	6.72173	3.76058	-0.837878	-1.19826	0.03615
ENSMUSG00000028332.13	Hemgn	1.06793	0.59758	-0.837609	-1.83696	0.0016
ENSMUSG00000007080.14	Pole	11.8686	6.64269	-0.837311	-1.77246	0.0017
ENSMUSG00000029414.11	Kntc1	9.78711	5.47794	-0.837249	-1.1416	0.03155
ENSMUSG00000045326.13	Fndc7	0.568779	0.318384	-0.837101	-1.01031	0.04945
ENSMUSG00000035150.15	Eif2s3x	8.55588	4.80019	-0.833823	-1.89426	0.0008
ENSMUSG00000047898.7	Ccr4	3.0702	1.72329	-0.833164	-1.46444	0.005
ENSMUSG00000026873.9	Phf19	15.4401	8.67353	-0.831996	-1.28656	0.00215
ENSMUSG00000047061.6	Gm9817	0.47937	0.269345	-0.831687	-1.47244	0.0126
ENSMUSG00000071226.11	Cecr2	6.51052	3.65905	-0.831302	-1.45389	0.00175
ENSMUSG00000095565.2	Ighv2-9-1	64.0796	36.0169	-0.831192	-2.19878	0.00025
ENSMUSG00000054191.8	Klf1	0.305783	0.171872	-0.831175	-1.27973	0.027
ENSMUSG00000020649.11	Rrm2	51.4382	28.9131	-0.831119	-2.31701	5e-05
ENSMUSG00000026009.14	Icos	17.4175	9.79219	-0.830837	-2.35144	5e-05
ENSMUSG00000003779.15	Kif20a	14.8836	8.37258	-0.829979	-1.67333	0.00515
ENSMUSG00000062694.7	Cav3	0.446858	0.251432	-0.829648	-1.23841	0.03745
ENSMUSG00000072476.6	Gm9008	0.588398	0.331465	-0.827935	-1.52076	0.0087
ENSMUSG00000050675.7	Gp1ba	0.352072	0.198347	-0.827844	-1.48502	0.01055
ENSMUSG00000095859.2	Ighv1-43	5.42214	3.05478	-0.827793	-1.07184	0.04665
ENSMUSG00000039114.15	Nrn1	0.555545	0.313035	-0.827578	-1.30605	0.02235
ENSMUSG00000041498.13	Kif14	2.45954	1.38849	-0.824868	-0.696452	0.03935
ENSMUSG00000035365.15	Parpbp	4.94954	2.79564	-0.824113	-1.57396	0.00155
ENSMUSG00000095761.6	Ighv1-20	11.9115	6.72905	-0.823884	-1.60255	0.00735
ENSMUSG00000024353.4	Mzb1	135.544	76.6186	-0.822997	-2.39327	5e-05
ENSMUSG00000031669.10	Gins3	5.65553	3.19727	-0.822821	-1.90001	0.0013
ENSMUSG00000027977.15	Ndst3	0.45772	0.258765	-0.822821	-1.15809	0.0128
ENSMUSG00000030553.3	Pgpep1l	1.00272	0.568035	-0.81987	-1.36058	0.0221
ENSMUSG00000045620.7	Odf3l1	0.60634	0.34395	-0.817928	-1.2961	0.02705
ENSMUSG00000041431.16	Ccnb1	19.2401	10.9156	-0.817725	-1.9214	0.0012
ENSMUSG00000037474.13	Dtl	9.90432	5.62359	-0.816565	-2.39212	5e-05
ENSMUSG00000111377.1	RP23-402F24.3	0.792603	0.450525	-0.814991	-1.61535	0.00495
ENSMUSG00000060671.12	Atp8b2	22.3052	12.7059	-0.811882	-1.26286	0.0022
ENSMUSG00000030134.11	Rasgef1a	1.01732	0.579589	-0.811673	-1.74119	0.00275
ENSMUSG00000078349.2	AW011738	3.91773	2.23211	-0.811611	-2.07167	0.0003
ENSMUSG00000102336.1	Gm37233	0.207244	0.118153	-0.81067	-1.56012	0.0077
ENSMUSG00000093896.2	Ighv1-76	129.155	73.6925	-0.80951	-2.12733	0.0002
ENSMUSG00000062040.14	Zfp27	2.28499	1.30409	-0.809139	-1.88404	0.0004
ENSMUSG00000094951.1	Ighv5-6	67.934	38.8203	-0.807324	-2.1067	0.0006
ENSMUSG00000095007.1	Igkv12-41	70.3891	40.2317	-0.807019	-2.14648	0.0004
ENSMUSG00000096833.2	Igkv4-55	51.4669	29.4254	-0.80658	-2.06979	0.0002
ENSMUSG00000040594.19	Ranbp17	2.29155	1.31033	-0.806393	-1.28089	0.02735
ENSMUSG00000040084.9	Bub1b	24.8117	14.22	-0.803102	-1.46545	0.00115
ENSMUSG00000024640.9	Psat1	37.7412	21.6574	-0.80128	-2.06143	0.0004
ENSMUSG00000032221.14	Mns1	7.15198	4.10677	-0.80034	-1.20248	0.0156
ENSMUSG00000039236.18	Isg20	8.63079	4.95692	-0.800047	-1.99186	0.0008
ENSMUSG00000018548.15	Trim37	8.02151	4.60798	-0.799738	-1.85366	0.00125
ENSMUSG00000079685.9	Ulbp1	3.03028	1.7415	-0.799117	-1.81028	0.00195
ENSMUSG00000020330.16	Hmmr	10.4878	6.0316	-0.798105	-2.27907	5e-05
ENSMUSG00000049916.10	2610318N02Rik	4.80015	2.76199	-0.797372	-1.98716	0.00055
ENSMUSG00000022126.6	Acod1	9.64296	5.54896	-0.797259	-2.26311	5e-05
ENSMUSG00000037466.13	4930427A07Rik	16.6654	9.60689	-0.794712	-1.30887	0.02025
ENSMUSG00000026655.14	Fam107b	106.414	61.4112	-0.793115	-0.673039	0.01605
ENSMUSG00000044966.4	Fbxo48	2.61096	1.50788	-0.792057	-1.741	0.00255
ENSMUSG00000020656.15	Grhl1	1.7011	0.982761	-0.791552	-1.93607	0.00125
ENSMUSG00000104943.1	Gm42868	0.490982	0.28384	-0.790589	-1.42567	0.01315
ENSMUSG00000017550.14	Atad5	7.61506	4.40322	-0.790297	-1.95518	5e-05
ENSMUSG00000076539.3	Igkv4-81	5.45124	3.15212	-0.790261	-1.27706	0.03165
ENSMUSG00000047003.14	Zfp41	2.29125	1.32511	-0.790022	-1.72919	0.00055
ENSMUSG00000072235.5	Tuba1a	21.7997	12.6126	-0.78944	-1.85626	0.0012
ENSMUSG00000111839.1	RP23-13G1.9	1.93172	1.11845	-0.788381	-1.54595	0.00945
ENSMUSG00000111147.1	RP23-116C19.1	1.20578	0.698421	-0.787804	-1.85821	0.00125
ENSMUSG00000105987.4	AI506816	23.2248	13.4593	-0.787063	-1.33386	0.0138
ENSMUSG00000040270.16	Bach2	25.9816	15.061	-0.786671	-0.686065	0.0114
ENSMUSG00000111167.1	RP24-395P13.1	3.13961	1.82462	-0.782988	-1.84324	0.00145
ENSMUSG00000026558.13	Uck2	27.5684	16.0273	-0.78248	-1.40586	0.01685
ENSMUSG00000028654.13	Mycl	5.74679	3.34354	-0.78138	-1.68286	0.00025
ENSMUSG00000022218.15	Tgm1	2.42568	1.41175	-0.780905	-2.00179	0.0006
ENSMUSG00000026981.15	Il1rn	15.5616	9.05889	-0.780579	-1.58549	0.0025
ENSMUSG00000063430.9	Wscd2	0.777156	0.452536	-0.780172	-1.64843	0.00465
ENSMUSG00000048327.6	Ckap2l	11.7414	6.83932	-0.77968	-2.28888	5e-05
ENSMUSG00000024411.9	Aqp4	5.41621	3.15497	-0.779654	-2.24074	5e-05
ENSMUSG00000045136.5	Tubb2b	2.20014	1.28189	-0.77932	-1.86137	0.00165
ENSMUSG00000048031.15	Fcrl5	7.88868	4.59665	-0.7792	-2.06805	0.0005
ENSMUSG00000062510.12	Nsl1	4.14445	2.4151	-0.7791	-1.47235	0.0074
ENSMUSG00000091405.2	Hist2h4	0.452586	0.263792	-0.778793	-1.29112	0.02685
ENSMUSG00000020974.5	Pole2	10.9745	6.39737	-0.778605	-2.14789	0.0006
ENSMUSG00000012443.3	Kif11	20.7918	12.1251	-0.77802	-2.31417	5e-05
ENSMUSG00000032327.14	Stra6	25.8419	15.0909	-0.776037	-1.87037	0.0001
ENSMUSG00000072621.13	Slfn10-ps	1.20912	0.706143	-0.775924	-1.78931	0.00265
ENSMUSG00000038252.13	Ncapd2	79.4471	46.41	-0.775558	-1.18197	0.0282
ENSMUSG00000033222.16	Ttf2	7.6812	4.48831	-0.775159	-1.55938	0.0032
ENSMUSG00000029594.12	Rbm19	9.38232	5.48609	-0.774167	-1.1668	0.02155
ENSMUSG00000026770.5	Il2ra	2.30048	1.34553	-0.77376	-1.65438	0.0016
ENSMUSG00000094872.1	Igkv9-120	124.922	73.1243	-0.772599	-2.12729	0.00025
ENSMUSG00000074500.11	Zfp558	0.471607	0.276072	-0.772541	-1.02636	0.0479
ENSMUSG00000073538.10	E330020D12Rik	8.36638	4.90059	-0.771648	-1.72325	0.00305
ENSMUSG00000027398.13	Il1b	7.63644	4.47629	-0.770598	-1.58104	0.00645
ENSMUSG00000032492.14	Pth1r	0.590098	0.346176	-0.769447	-1.25503	0.0129
ENSMUSG00000041567.3	Serpina12	0.461138	0.270584	-0.769118	-1.55312	0.00795
ENSMUSG00000032015.16	Pou2f3	0.228116	0.133931	-0.768272	-1.21103	0.03305
ENSMUSG00000071552.4	Tigit	12.6048	7.40834	-0.766749	-2.07146	0.00015
ENSMUSG00000017861.11	Mybl2	18.1311	10.6634	-0.765799	-1.34126	0.02725
ENSMUSG00000041261.9	Car8	4.3699	2.57047	-0.765568	-2.10071	0.0003
ENSMUSG00000019942.12	Cdk1	74.0558	43.5725	-0.765195	-1.55662	0.00675
ENSMUSG00000051235.8	Gen1	4.06837	2.3969	-0.763281	-2.06486	0.0003
ENSMUSG00000052305.6	Hbb-bs	4.46105	2.6297	-0.762485	-1.56166	0.00645
ENSMUSG00000041012.4	Cmtm8	0.954401	0.562846	-0.761855	-1.28435	0.02725
ENSMUSG00000023328.14	Ache	4.19718	2.47719	-0.760715	-0.866103	0.04405
ENSMUSG00000044201.9	Cdc25c	4.77533	2.82109	-0.759347	-1.93664	0.0006
ENSMUSG00000039153.16	Runx2	3.68681	2.17814	-0.759281	-1.34069	0.0036
ENSMUSG00000011254.16	Thg1l	8.39393	4.96723	-0.756904	-1.62626	0.0038
ENSMUSG00000068101.10	Cenpm	8.22206	4.86593	-0.756783	-2.00487	0.00075
ENSMUSG00000017499.15	Cdc6	8.56319	5.07121	-0.755817	-1.78877	0.0026
ENSMUSG00000056999.14	Ide	17.3268	10.2732	-0.754117	-1.98762	0.0002
ENSMUSG00000027075.16	Slc43a1	2.91952	1.73196	-0.753329	-1.71622	0.0016
ENSMUSG00000042379.8	Esm1	1.9515	1.15863	-0.752167	-1.32667	0.0261
ENSMUSG00000044694.2	2010007H06Rik	6.374	3.78449	-0.752098	-1.71115	0.00115
ENSMUSG00000030641.10	Ddias	2.62197	1.55678	-0.752086	-1.39531	0.0128
ENSMUSG00000037544.13	Dlgap5	11.3239	6.7255	-0.751659	-1.2776	0.0285
ENSMUSG00000098702.1	1500015A07Rik	5.08822	3.02376	-0.750815	-1.44068	0.0101
ENSMUSG00000075502.1	Kbtbd6	1.21952	0.724916	-0.750428	-1.71208	0.0041
ENSMUSG00000031997.9	Trpc6	0.200408	0.11914	-0.750287	-1.1545	0.0394
ENSMUSG00000046442.4	Ppm1e	1.10465	0.6572	-0.749192	-1.47323	0.00545
ENSMUSG00000076674.2	Ighv3-8	27.2669	16.2288	-0.748591	-1.79284	0.0023
ENSMUSG00000053216.14	Btn2a2	0.267946	0.159688	-0.746688	-1.15019	0.04285
ENSMUSG00000042357.2	Gjb5	0.872403	0.520086	-0.746244	-1.48648	0.00975
ENSMUSG00000019845.8	Tube1	3.75753	2.24238	-0.74475	-1.49825	0.0106
ENSMUSG00000031004.8	Mki67	36.0523	21.5426	-0.742902	-1.89985	0.00105
ENSMUSG00000076514.3	Igkv17-121	188.756	112.856	-0.742044	-2.12425	0.0006
ENSMUSG00000031530.6	Dusp4	8.6693	5.18566	-0.741389	-2.1161	0.0004
ENSMUSG00000051220.2	Ercc6l	4.07262	2.43626	-0.741289	-2.10683	0.00045
ENSMUSG00000024737.2	Slc15a3	19.3506	11.5804	-0.740691	-1.252	0.0038
ENSMUSG00000002870.8	Mcm2	34.6425	20.752	-0.739292	-0.840373	0.01125
ENSMUSG00000041247.7	Lamp3	1.16315	0.697182	-0.73843	-1.68788	0.0027
ENSMUSG00000097494.7	4933406C10Rik	1.05967	0.635168	-0.738402	-1.4699	0.01315
ENSMUSG00000032397.7	Tipin	45.0342	26.9937	-0.738397	-1.6734	0.0027
ENSMUSG00000097418.7	Mir155hg	7.6196	4.56985	-0.737568	-1.85811	0.00135
ENSMUSG00000021356.9	Irf4	22.2166	13.3293	-0.737039	-2.17216	0.0002
ENSMUSG00000028614.14	Ndc1	18.5481	11.1317	-0.736603	-1.90524	0.00045
ENSMUSG00000029247.17	Paics	71.4317	42.9105	-0.735234	-1.18009	0.03295
ENSMUSG00000063445.14	Nmral1	16.1706	9.7228	-0.733925	-1.9919	0.00065
ENSMUSG00000026037.14	Orc2	15.3052	9.20555	-0.733447	-0.991942	0.0382
ENSMUSG00000022659.13	Gcsam	35.8662	21.5974	-0.731767	-2.02406	0.00045
ENSMUSG00000026134.11	Prim2	8.71578	5.24879	-0.731644	-2.03195	0.00035
ENSMUSG00000023903.7	Mmp25	0.385908	0.232411	-0.731579	-1.40657	0.01465
ENSMUSG00000039748.11	Exo1	14.6738	8.84679	-0.730012	-1.27265	0.0307
ENSMUSG00000043230.2	Fam124b	0.341332	0.206047	-0.728204	-1.11743	0.03995
ENSMUSG00000001228.14	Uhrf1	31.4218	18.9739	-0.727748	-1.48936	0.0007
ENSMUSG00000050410.15	Tcf19	19.6203	11.8519	-0.727222	-2.0796	0.00025
ENSMUSG00000049230.8	Gm9833	0.356053	0.215284	-0.725851	-1.17859	0.04235
ENSMUSG00000091515.4	Zfp422-ps	1.26254	0.764428	-0.723879	-1.22442	0.035
ENSMUSG00000026955.13	Sapcd2	13.9861	8.46943	-0.723654	-1.49521	0.0092
ENSMUSG00000042254.14	Cilp	23.7513	14.3866	-0.723278	-2.0956	0.00055
ENSMUSG00000102524.1	Ighv1-2	4.26943	2.58629	-0.723161	-1.23243	0.03745
ENSMUSG00000026622.15	Nek2	17.8742	10.8321	-0.72257	-1.93666	0.00035
ENSMUSG00000044703.5	Phf11a	1.69374	1.02662	-0.722318	-1.49631	0.00945
ENSMUSG00000041479.13	Syt15	0.376505	0.228226	-0.722208	-1.3593	0.0175
ENSMUSG00000056531.11	Ccdc18	2.03889	1.23646	-0.721564	-1.5502	0.0061
ENSMUSG00000048922.18	Cdca2	13.469	8.17121	-0.721021	-1.4507	0.0142
ENSMUSG00000094902.2	Igkv10-95	11.3031	6.86255	-0.719907	-1.29007	0.02745
ENSMUSG00000067367.9	Lyar	25.8739	15.7093	-0.719879	-1.717	0.00265
ENSMUSG00000071540.3	3425401B19Rik	0.973736	0.591237	-0.719793	-1.76366	0.002
ENSMUSG00000038677.13	Scube3	1.03527	0.628633	-0.719723	-1.20322	0.0282
ENSMUSG00000046179.17	E2f8	8.24316	5.00888	-0.718709	-1.55794	0.0046
ENSMUSG00000058470.10	Gm8369	63.5538	38.6486	-0.717562	-1.70386	0.00335
ENSMUSG00000042213.16	Zfand4	1.98134	1.20522	-0.717187	-1.6841	0.0035
ENSMUSG00000021306.10	Gpr137b	6.40877	3.90235	-0.715705	-1.97204	0.0007
ENSMUSG00000028613.14	Lrp8	4.9644	3.02383	-0.715244	-1.55602	0.00085
ENSMUSG00000025403.4	Shmt2	39.301	23.94	-0.715142	-2.09799	5e-05
ENSMUSG00000027326.13	Knl1	5.49329	3.34645	-0.715036	-1.52489	0.00095
ENSMUSG00000045273.8	Cenph	9.27599	5.6601	-0.712674	-1.84114	0.0016
ENSMUSG00000111118.1	RP24-84E18.1	4.80274	2.931	-0.712462	-1.80964	0.00135
ENSMUSG00000023953.8	Polh	17.3836	10.6092	-0.712407	-2.08377	0.0003
ENSMUSG00000078521.2	Aunip	4.17728	2.54995	-0.712095	-1.75485	0.0027
ENSMUSG00000035455.12	Fignl1	15.6894	9.57799	-0.711994	-2.07241	0.00035
ENSMUSG00000031626.17	Sorbs2	2.66793	1.62884	-0.711876	-0.949964	0.00605
ENSMUSG00000027324.1	Rpusd2	2.11431	1.29112	-0.711562	-1.76139	0.00235
ENSMUSG00000027669.14	Gnb4	9.57129	5.84808	-0.710751	-1.56285	0.00455
ENSMUSG00000022385.10	Gtse1	6.37694	3.89638	-0.710732	-2.01638	0.0006
ENSMUSG00000058290.3	Espl1	6.21707	3.79994	-0.710256	-2.10581	0.00035
ENSMUSG00000040627.14	Aicda	42.7101	26.1059	-0.710202	-1.94146	0.0009
ENSMUSG00000006442.10	Srm	28.6394	17.5431	-0.7071	-1.61721	0.006
ENSMUSG00000045362.8	Tnfrsf26	3.55863	2.18072	-0.706517	-1.43564	0.0138
ENSMUSG00000046591.10	Ticrr	3.27061	2.00427	-0.706483	-1.32207	0.00775
ENSMUSG00000030145.14	Zfp248	0.882836	0.541547	-0.705058	-1.15781	0.0142
ENSMUSG00000102813.1	Gm37795	0.858536	0.526708	-0.704874	-1.4937	0.0113
ENSMUSG00000046999.2	1110032F04Rik	0.695122	0.426638	-0.704253	-1.31587	0.0255
ENSMUSG00000022034.9	Esco2	15.7191	9.65776	-0.702758	-1.68747	0.00205
ENSMUSG00000027399.1	Il1a	2.41381	1.4831	-0.702699	-1.55415	0.007
ENSMUSG00000094940.1	Ighv1-84	11.7521	7.22386	-0.702074	-1.43222	0.01275
ENSMUSG00000111877.1	RP24-389J11.1	5.08087	3.1238	-0.701776	-1.59829	0.00655
ENSMUSG00000022322.8	Shcbp1	15.1015	9.28622	-0.701527	-1.77581	0.00295
ENSMUSG00000005470.8	Asf1b	31.8568	19.5896	-0.701515	-1.55701	0.00255
ENSMUSG00000041449.16	Serpina3h	0.680316	0.418507	-0.700951	-1.25679	0.03235
ENSMUSG00000020492.11	Ska2	14.111	8.68406	-0.700383	-1.42633	0.01255
ENSMUSG00000076633.7	Ighv5-2	6.52203	4.01645	-0.699401	-1.29013	0.02715
ENSMUSG00000027490.17	E2f1	8.12553	5.00581	-0.698858	-2.01104	0.0011
ENSMUSG00000104682.1	Gm42636	0.369351	0.227586	-0.698577	-1.15007	0.04655
ENSMUSG00000026475.7	Rgs16	1.42182	0.876662	-0.697646	-1.62495	0.0049
ENSMUSG00000025929.4	Il17a	0.878903	0.542505	-0.696068	-1.20887	0.0392
ENSMUSG00000027199.14	Gatm	21.3178	13.165	-0.695351	-1.88561	0.0004
ENSMUSG00000048895.13	Cdk5r1	4.05985	2.50774	-0.695038	-1.73944	0.00095
ENSMUSG00000055184.4	Fam72a	3.5435	2.1893	-0.694706	-1.75838	0.0032
ENSMUSG00000026548.4	Slamf9	2.17087	1.34421	-0.691512	-1.53979	0.0076
ENSMUSG00000026683.14	Nuf2	16.5708	10.2636	-0.691106	-1.75683	0.0014
ENSMUSG00000029366.10	Dck	51.0017	31.592	-0.690986	-1.99596	0.00065
ENSMUSG00000105606.1	Igkv2-109	75.4193	46.7834	-0.688939	-1.81048	0.0023
ENSMUSG00000030671.9	Pde3b	12.1735	7.55261	-0.688701	-1.11002	0.03525
ENSMUSG00000022673.4	Mcm4	31.5674	19.5883	-0.688445	-2.02118	0.0005
ENSMUSG00000028678.13	Kif2c	11.6513	7.23964	-0.686495	-1.70303	0.00035
ENSMUSG00000028838.11	Extl1	7.49808	4.66151	-0.685722	-1.45491	0.00425
ENSMUSG00000000753.15	Serpinf1	4.53047	2.81819	-0.684895	-1.38312	0.01255
ENSMUSG00000028044.6	Cks1b	45.034	28.0145	-0.68484	-1.87826	0.00105
ENSMUSG00000008318.10	Relt	11.9398	7.43748	-0.682895	-1.09824	0.01855
ENSMUSG00000033762.7	Recql4	2.96886	1.8498	-0.682538	-1.49306	0.0129
ENSMUSG00000054720.12	Lrrc8c	9.90413	6.17452	-0.681703	-1.40372	0.00165
ENSMUSG00000022945.11	Chaf1b	9.92351	6.18778	-0.681429	-1.37433	0.0113
ENSMUSG00000017146.12	Brca1	4.73079	2.95122	-0.680767	-1.48953	0.00205
ENSMUSG00000020185.16	E2f7	1.86697	1.16496	-0.680418	-1.47288	0.0022
ENSMUSG00000079293.11	Clec7a	24.2686	15.1546	-0.679339	-1.65119	0.00425
ENSMUSG00000048473.15	Sult6b2	40.7175	25.4271	-0.679283	-1.79486	0.0033
ENSMUSG00000018362.14	Kpna2	32.0338	20.0176	-0.678323	-1.7167	0.0015
ENSMUSG00000061086.12	Myl4	25.1187	15.6965	-0.67832	-1.76772	0.00145
ENSMUSG00000031933.17	Izumo1r	20.3355	12.7187	-0.677054	-1.73683	0.00285
ENSMUSG00000028931.11	Kcnab2	14.0042	8.76793	-0.675554	-1.34064	0.0011
ENSMUSG00000098055.1	Gm26947	0.535264	0.335432	-0.674229	-1.37446	0.0182
ENSMUSG00000047757.16	Fancb	2.98615	1.87198	-0.673721	-1.71751	0.003
ENSMUSG00000041859.10	Mcm3	65.4728	41.0452	-0.673684	-1.18756	0.0329
ENSMUSG00000058064.5	Gm10036	2.36489	1.48324	-0.673022	-1.22116	0.03355
ENSMUSG00000082088.1	Gm15753	1.95384	1.22565	-0.672761	-1.41822	0.015
ENSMUSG00000100967.1	Gm29666	0.475112	0.298164	-0.672161	-1.57708	0.00575
ENSMUSG00000027718.8	Il21	4.12861	2.59185	-0.671673	-1.57719	0.00345
ENSMUSG00000016283.13	H2-M2	10.4133	6.54095	-0.670859	-1.83536	0.00135
ENSMUSG00000027242.14	Wdr76	9.10876	5.723	-0.670481	-1.91402	0.00125
ENSMUSG00000054417.5	Cyp3a44	0.650237	0.408766	-0.669692	-1.22665	0.0348
ENSMUSG00000034906.15	Ncaph	17.058	10.7317	-0.668566	-1.68225	0.00095
ENSMUSG00000026039.9	Sgol2a	5.32297	3.34955	-0.668264	-1.39325	0.01715
ENSMUSG00000079017.3	Ifi27l2a	118.373	74.603	-0.66603	-1.95889	0.0008
ENSMUSG00000082976.10	Gm15056	18.0247	11.364	-0.665505	-1.18312	0.03675
ENSMUSG00000022962.14	Gart	25.1874	15.8862	-0.664926	-1.8337	0.0013
ENSMUSG00000028718.16	Stil	4.63032	2.92156	-0.664374	-1.51119	0.0013
ENSMUSG00000095200.2	Ighv1-7	59.5003	37.5452	-0.664267	-1.78994	0.00185
ENSMUSG00000022178.10	Ajuba	1.33818	0.844844	-0.663516	-1.62703	0.005
ENSMUSG00000076469.3	Trbv13-2	18.035	11.3876	-0.663334	-1.47619	0.01235
ENSMUSG00000036223.15	Ska1	3.43195	2.167	-0.663327	-1.72505	0.00255
ENSMUSG00000022814.6	Umps	11.1585	7.04902	-0.662654	-1.97845	0.0006
ENSMUSG00000076586.2	Igkv8-21	112.093	70.8273	-0.662319	-1.84823	0.00175
ENSMUSG00000022838.13	Eaf2	21.9521	13.8875	-0.660579	-1.30393	0.0282
ENSMUSG00000093861.2	Igkv1-110	219.283	138.766	-0.660133	-1.97635	0.0006
ENSMUSG00000028362.2	Tnfsf8	7.75446	4.90934	-0.659499	-1.90326	0.00125
ENSMUSG00000002602.16	Axl	13.3446	8.44859	-0.659478	-1.26913	0.00955
ENSMUSG00000029093.14	Sorcs2	2.02104	1.27981	-0.659163	-1.37964	0.00835
ENSMUSG00000024989.14	Cep55	17.3974	11.0196	-0.658804	-1.94112	0.00075
ENSMUSG00000030254.16	Rad18	6.99904	4.43543	-0.658083	-1.76492	0.00255
ENSMUSG00000102888.1	Ighv1-11	4.5569	2.88867	-0.65765	-1.13574	0.04555
ENSMUSG00000097519.2	4930558J18Rik	0.531402	0.336906	-0.657458	-1.18165	0.04415
ENSMUSG00000032258.15	Lca5	2.64357	1.67634	-0.657166	-0.714436	0.0446
ENSMUSG00000096805.2	Ighv9-1	21.6164	13.7091	-0.656992	-1.40369	0.01815
ENSMUSG00000076522.2	Igkv16-104	122.565	77.7405	-0.656813	-1.79907	0.00235
ENSMUSG00000024742.15	Fen1	26.3258	16.6981	-0.656794	-1.35576	0.023
ENSMUSG00000044583.13	Tlr7	8.73118	5.53909	-0.656527	-0.702802	0.0273
ENSMUSG00000027115.14	Kif18a	5.82669	3.69685	-0.65638	-1.60688	0.00555
ENSMUSG00000094075.1	Ighv1-80	95.4033	60.5383	-0.65619	-1.82668	0.00165
ENSMUSG00000061356.13	Nuggc	20.008	12.7012	-0.655613	-1.9149	0.00075
ENSMUSG00000091649.3	Phf11b	9.81703	6.23305	-0.655348	-1.7255	0.0033
ENSMUSG00000097180.5	2700038G22Rik	9.75277	6.19506	-0.654694	-1.26143	0.01085
ENSMUSG00000015396.3	Cd83	98.3399	62.4979	-0.65397	-1.8297	0.0012
ENSMUSG00000040274.11	Cdk6	5.83204	3.70876	-0.653064	-1.45645	0.00075
ENSMUSG00000025747.12	Tyms	33.8623	21.5414	-0.652566	-1.60247	0.0058
ENSMUSG00000023236.7	Scg5	3.00612	1.91289	-0.652151	-1.49115	0.0092
ENSMUSG00000032783.8	Troap	4.45809	2.83826	-0.651419	-1.76713	0.0025
ENSMUSG00000021281.15	Tnfaip2	19.8454	12.6352	-0.65136	-1.20635	0.00435
ENSMUSG00000037341.13	Slc9a7	6.51409	4.14785	-0.651198	-1.77404	0.00275
ENSMUSG00000002068.16	Ccne1	13.5223	8.6104	-0.651187	-1.18685	0.03765
ENSMUSG00000023110.12	Prmt5	20.6362	13.1509	-0.650015	-1.45654	0.00125
ENSMUSG00000047139.9	Cd24a	227.147	144.957	-0.647998	-1.7214	0.003
ENSMUSG00000049553.11	Polr1a	11.1494	7.11565	-0.647895	-1.24697	0.0067
ENSMUSG00000019992.8	Mtfr2	3.93514	2.51243	-0.647334	-1.64236	0.00475
ENSMUSG00000096459.1	Ighv9-3	182.007	116.232	-0.646979	-1.86782	0.00135
ENSMUSG00000072082.6	Ccnf	11.4395	7.31042	-0.646004	-1.90451	0.0009
ENSMUSG00000011148.13	Adssl1	2.69269	1.72212	-0.644863	-1.5714	0.00555
ENSMUSG00000023942.15	Slc29a1	25.2882	16.1861	-0.643712	-1.25778	0.01
ENSMUSG00000034220.7	Gpc1	3.2507	2.08084	-0.643585	-1.59777	0.00245
ENSMUSG00000040860.16	Crocc	3.30489	2.11643	-0.642972	-0.94979	0.0411
ENSMUSG00000111342.1	RP23-402F24.5	2.06071	1.32102	-0.641485	-1.22121	0.0335
ENSMUSG00000045903.8	Npas4	0.243121	0.155922	-0.64085	-1.15953	0.0414
ENSMUSG00000097792.1	Gm27042	1.89649	1.21684	-0.640194	-1.32649	0.0214
ENSMUSG00000050075.8	Gpr171	13.6696	8.77104	-0.640153	-1.18889	0.03745
ENSMUSG00000044453.5	Ffar1	10.4296	6.70331	-0.637734	-1.8661	0.00175
ENSMUSG00000036957.8	Lrfn3	0.645452	0.414984	-0.637252	-1.36969	0.01635
ENSMUSG00000042029.6	Ncapg2	9.75471	6.27335	-0.636863	-1.90359	0.00155
ENSMUSG00000047875.6	Gpr157	2.96923	1.9098	-0.636664	-1.72779	0.0029
ENSMUSG00000021572.8	Cep72	2.241	1.44158	-0.636496	-1.65145	0.00465
ENSMUSG00000026196.7	Bard1	3.95561	2.54456	-0.636485	-1.80698	0.0016
ENSMUSG00000102418.1	Sh2d1b1	6.23402	4.01073	-0.6363	-1.72132	0.0034
ENSMUSG00000030156.5	Cd69	22.8023	14.681	-0.63523	-1.78614	0.0012
ENSMUSG00000076534.6	Igkv12-89	39.0261	25.1288	-0.635099	-1.48726	0.0101
ENSMUSG00000026407.17	Cacna1s	3.71041	2.38915	-0.635082	-1.3938	0.0168
ENSMUSG00000030978.10	Rrm1	58.9491	37.9992	-0.633502	-1.2142	0.0259
ENSMUSG00000107254.1	Gm43769	2.86277	1.84569	-0.63325	-1.69659	0.00295
ENSMUSG00000026012.2	Cd28	8.03611	5.18218	-0.63294	-1.80949	0.0016
ENSMUSG00000071042.11	Rasgrp3	35.8065	23.104	-0.632075	-1.80478	0.0021
ENSMUSG00000052270.7	Fpr2	2.409	1.55461	-0.63188	-1.18626	0.0408
ENSMUSG00000008193.13	Spib	159.603	103.028	-0.631452	-1.45785	0.0081
ENSMUSG00000020785.17	Camkk1	8.60166	5.55432	-0.631004	-1.81697	0.00155
ENSMUSG00000038379.15	Ttk	5.76267	3.7234	-0.630116	-1.75944	0.0018
ENSMUSG00000074282.10	Zfp94	5.27832	3.41064	-0.630033	-1.18957	0.0401
ENSMUSG00000096916.7	Zfp850	2.45362	1.58659	-0.628981	-1.50225	0.01005
ENSMUSG00000054612.4	Mgmt	0.477038	0.30848	-0.628928	-1.23094	0.03285
ENSMUSG00000039814.15	Xkr5	0.817289	0.528625	-0.628602	-1.38411	0.0171
ENSMUSG00000027018.11	Hat1	39.7447	25.7143	-0.628192	-1.68994	0.0021
ENSMUSG00000021998.16	Lcp1	224.934	145.559	-0.627901	-1.22026	0.01115
ENSMUSG00000054404.13	Slfn5	6.80978	4.40673	-0.627899	-1.36751	0.0023
ENSMUSG00000111422.1	1700027J07Rik	2.12585	1.37599	-0.627568	-1.3015	0.0263
ENSMUSG00000057541.14	Pus7	7.12212	4.61332	-0.626501	-1.49131	0.0077
ENSMUSG00000107336.1	Gm43461	3.15968	2.04787	-0.625656	-1.34475	0.02185
ENSMUSG00000022639.14	Dubr	5.629	3.64865	-0.625516	-1.63196	0.0043
ENSMUSG00000022021.13	Diaph3	3.36513	2.18199	-0.625019	-1.70776	0.00295
ENSMUSG00000019256.17	Ahr	5.95482	3.86119	-0.625012	-1.72422	0.00125
ENSMUSG00000050288.6	Fzd2	0.583963	0.378949	-0.623873	-1.30223	0.02345
ENSMUSG00000056025.12	Clca3a1	4.6717	3.03187	-0.623743	-1.72142	0.0026
ENSMUSG00000001525.10	Tubb5	230.886	149.863	-0.623529	-1.46304	0.0064
ENSMUSG00000094525.2	Trbv12-2	7.84667	5.0943	-0.623198	-1.25806	0.02985
ENSMUSG00000036086.16	Zranb3	2.43676	1.58204	-0.623182	-1.21998	0.01645
ENSMUSG00000051278.12	Zgrf1	3.26668	2.12098	-0.623095	-1.35549	0.02305
ENSMUSG00000004552.16	Ctse	4.18577	2.71795	-0.622973	-1.61773	0.00575
ENSMUSG00000007646.13	Rad51c	4.70556	3.05555	-0.622936	-1.37637	0.01725
ENSMUSG00000076617.9	Ighm	620.087	402.979	-0.621767	-1.2814	0.02295
ENSMUSG00000025758.10	Plk4	11.8203	7.6826	-0.6216	-1.29792	0.02765
ENSMUSG00000032113.16	Chek1	11.6627	7.5814	-0.621369	-1.09431	0.04925
ENSMUSG00000038884.14	A230050P20Rik	15.115	9.82638	-0.621251	-1.29447	0.02485
ENSMUSG00000028033.16	Kcnq5	1.36931	0.890234	-0.621189	-1.19365	0.01375
ENSMUSG00000009575.14	Cbx5	23.2879	15.1448	-0.620752	-1.19469	0.00225
ENSMUSG00000040945.13	Rcc2	75.8344	49.319	-0.620709	-0.781351	0.0277
ENSMUSG00000033717.5	Adra2a	0.521809	0.33943	-0.620407	-1.32354	0.0241
ENSMUSG00000028175.15	Depdc1a	1.91817	1.24777	-0.620376	-1.45736	0.01205
ENSMUSG00000026011.13	Ctla4	10.2666	6.68179	-0.619646	-1.68914	0.00305
ENSMUSG00000055717.13	Slain1	9.0067	5.86305	-0.619347	-1.53444	0.00805
ENSMUSG00000025395.14	Prim1	23.9307	15.5791	-0.619248	-1.67287	0.0039
ENSMUSG00000009248.6	Ascl2	0.827719	0.538975	-0.618921	-1.19108	0.0337
ENSMUSG00000076570.6	Igkv12-38	13.5074	8.79645	-0.618759	-1.28136	0.02815
ENSMUSG00000060615.5	Ang4	12.0343	7.83875	-0.618458	-1.44212	0.0143
ENSMUSG00000047419.5	Cmya5	0.210841	0.137379	-0.617989	-1.40007	0.0169
ENSMUSG00000030830.18	Itgal	39.0698	25.46	-0.617821	-1.00242	0.00315
ENSMUSG00000031262.12	Cenpi	5.94679	3.87568	-0.617661	-1.21596	0.01395
ENSMUSG00000024056.9	Ndc80	9.62463	6.27477	-0.617169	-1.76116	0.00215
ENSMUSG00000005320.9	Fgfr4	0.838692	0.547018	-0.616553	-1.01875	0.04245
ENSMUSG00000017400.10	Stac2	4.0787	2.66107	-0.616103	-1.64585	0.003
ENSMUSG00000049709.4	Nlrp10	0.344496	0.224783	-0.615954	-1.2333	0.031
ENSMUSG00000040675.17	Mthfd1l	12.3492	8.05916	-0.615721	-1.79308	0.0013
ENSMUSG00000046711.15	Hmga1	25.0523	16.3547	-0.615235	-1.40697	0.01235
ENSMUSG00000076501.2	Igkv2-137	57.2319	37.3645	-0.615149	-1.43787	0.01215
ENSMUSG00000026779.6	Mastl	2.32513	1.51837	-0.614785	-1.27801	0.0263
ENSMUSG00000009214.9	Tmem8c	1.86074	1.21525	-0.614623	-1.32064	0.02185
ENSMUSG00000028832.11	Stmn1	31.4478	20.5404	-0.614494	-1.71971	0.00215
ENSMUSG00000095700.2	Ighv10-3	62.768	40.9989	-0.614445	-1.60537	0.0062
ENSMUSG00000069910.2	Spdl1	5.42086	3.54138	-0.61421	-1.60236	0.003
ENSMUSG00000093726.1	Gm20667	2.94991	1.93063	-0.611597	-1.43295	0.01135
ENSMUSG00000030393.8	Zik1	1.20244	0.787594	-0.610443	-1.45775	0.0109
ENSMUSG00000087107.8	AI662270	72.0723	47.2094	-0.610369	-1.5418	0.00855
ENSMUSG00000088595.1	Gm24601	410.651	268.996	-0.61033	-1.36657	0.02005
ENSMUSG00000050379.15	Sept6	35.2376	23.0873	-0.610019	-1.4165	0.0062
ENSMUSG00000020899.15	Pfas	12.051	7.89832	-0.60954	-0.863439	0.03
ENSMUSG00000042476.12	Abcb4	0.457127	0.299672	-0.609212	-1.00186	0.04765
ENSMUSG00000073491.10	Ifi213	13.2709	8.70146	-0.608937	-1.45551	0.01145
ENSMUSG00000025911.14	Adhfe1	2.64367	1.73365	-0.608726	-1.09789	0.04435
ENSMUSG00000022468.11	Endou	4.87937	3.20261	-0.607445	-1.61702	0.00565
ENSMUSG00000000751.13	Rpa1	58.9309	38.7055	-0.606485	-1.46035	0.00795
ENSMUSG00000016756.16	Cmah	13.3277	8.75685	-0.605943	-1.50677	0.004
ENSMUSG00000002808.6	Epdr1	2.00632	1.31837	-0.605796	-1.47839	0.011
ENSMUSG00000051457.7	Spn	11.6931	7.68385	-0.605752	-1.52648	0.00345
ENSMUSG00000087060.7	Eldr	4.16443	2.73719	-0.605425	-1.25685	0.0293
ENSMUSG00000051048.17	P4ha3	0.557932	0.366754	-0.605278	-1.1161	0.04815
ENSMUSG00000029177.9	Cenpa	51.5845	33.9097	-0.605239	-1.53527	0.00675
ENSMUSG00000028873.16	Cdca8	34.3887	22.6086	-0.605064	-1.44537	0.01105
ENSMUSG00000027699.19	Ect2	10.6169	6.98231	-0.604581	-1.64279	0.00265
ENSMUSG00000028602.12	Tnfrsf8	2.82252	1.85629	-0.604568	-1.63375	0.0048
ENSMUSG00000019564.12	Arid3a	9.85553	6.485	-0.603827	-1.77319	0.0018
ENSMUSG00000021176.5	Efcab11	1.3526	0.8902	-0.603533	-1.33798	0.02205
ENSMUSG00000094088.2	Ighv1-64	167.037	109.936	-0.603509	-1.78147	0.00225
ENSMUSG00000027379.13	Bub1	13.822	9.09818	-0.603317	-1.14705	0.02055
ENSMUSG00000032218.7	Ccnb2	32.0591	21.1075	-0.60298	-1.81031	0.00125
ENSMUSG00000024033.9	Rsph1	6.82461	4.49443	-0.602607	-1.53155	0.0093
ENSMUSG00000033166.10	Dis3	8.11912	5.34734	-0.602502	-1.51179	0.0095
ENSMUSG00000020897.12	Aurkb	32.3401	21.3055	-0.602097	-1.1977	0.0471
ENSMUSG00000023015.13	Racgap1	24.2505	15.9798	-0.60176	-1.52833	0.0025
ENSMUSG00000032053.8	Pou2af1	290.999	191.797	-0.601432	-1.33792	0.02
ENSMUSG00000076677.1	Ighv6-3	55.5286	36.6068	-0.601122	-1.55099	0.00715
ENSMUSG00000022033.9	Pbk	14.8364	9.78345	-0.600721	-1.57559	0.0037
ENSMUSG00000020808.3	Fam64a	6.002	3.96039	-0.599803	-1.36753	0.0136
ENSMUSG00000022439.9	Parvg	38.5777	25.4633	-0.599351	-1.267	0.0019
ENSMUSG00000037568.12	Vash2	0.524815	0.34649	-0.598998	-1.18664	0.0279
ENSMUSG00000052798.12	Nup107	15.8765	10.482	-0.598976	-1.79051	0.00205
ENSMUSG00000034883.8	Lrr1	3.33006	2.20064	-0.597629	-1.43687	0.0127
ENSMUSG00000005364.11	Il5ra	2.38277	1.57536	-0.596952	-1.3937	0.0152
ENSMUSG00000007613.15	Tgfbr1	23.0184	15.2186	-0.59695	-1.75969	0.002
ENSMUSG00000062794.8	Zfp599	1.1026	0.729206	-0.596508	-1.40718	0.0167
ENSMUSG00000047534.16	Mis18bp1	7.83808	5.18638	-0.595773	-1.20045	0.00915
ENSMUSG00000024660.8	Incenp	23.1284	15.3066	-0.595511	-1.7589	0.00245
ENSMUSG00000020689.4	Itgb3	9.13879	6.05093	-0.594846	-1.74777	0.0028
ENSMUSG00000021203.15	Otub2	9.60053	6.35689	-0.594793	-1.41207	0.00575
ENSMUSG00000076569.3	Igkv5-39	245.897	162.818	-0.594791	-1.64365	0.00465
ENSMUSG00000085786.1	Gm15987	8.43567	5.58792	-0.594193	-1.57116	0.00635
ENSMUSG00000062248.5	Cks2	31.7779	21.0702	-0.592824	-1.66183	0.0033
ENSMUSG00000050232.6	Cxcr3	5.07955	3.36954	-0.592149	-1.53859	0.0089
ENSMUSG00000021965.2	Ska3	6.30722	4.18493	-0.591801	-1.6272	0.00505
ENSMUSG00000022438.6	Parvb	0.984349	0.65318	-0.59169	-0.912733	0.0343
ENSMUSG00000000486.13	Sept1	145.772	96.7796	-0.590938	-0.921118	0.0451
ENSMUSG00000028581.17	Laptm5	351.762	233.599	-0.590568	-0.859437	0.03885
ENSMUSG00000020396.8	Nefh	0.625431	0.415359	-0.590493	-1.3631	0.0174
ENSMUSG00000031264.13	Btk	41.7684	27.7425	-0.590313	-1.55487	0.0028
ENSMUSG00000018983.9	E2f2	19.018	12.64	-0.589365	-0.959173	0.0252
ENSMUSG00000022123.8	Scel	0.374219	0.248798	-0.588905	-1.12564	0.04945
ENSMUSG00000004099.16	Dnmt1	40.3636	26.8381	-0.588771	-1.20628	0.0098
ENSMUSG00000076596.3	Igkv3-10	46.214	30.7444	-0.588008	-1.50685	0.0088
ENSMUSG00000070034.13	Sp110	25.4146	16.9184	-0.587063	-1.55265	0.00505
ENSMUSG00000096461.5	Igkv14-130	18.7173	12.4605	-0.587008	-1.25981	0.0274
ENSMUSG00000056214.8	Pard6g	2.29301	1.52684	-0.586688	-1.51016	0.0089
ENSMUSG00000096020.2	Ighv1-75	45.3927	30.2263	-0.586654	-1.48716	0.01025
ENSMUSG00000109675.1	Nxpe1-ps	2.04232	1.36056	-0.586012	-1.14314	0.04955
ENSMUSG00000037275.14	Gemin5	5.26358	3.5119	-0.583792	-1.56921	0.00355
ENSMUSG00000059336.14	Slc14a1	4.71721	3.14745	-0.583751	-1.48989	0.0103
ENSMUSG00000064061.13	Dzip3	8.85969	5.91214	-0.583576	-1.16788	0.02575
ENSMUSG00000024795.10	Kif20b	6.44737	4.30258	-0.583509	-1.72794	0.00245
ENSMUSG00000008450.8	Nutf2	23.1672	15.4604	-0.583508	-1.52735	0.0075
ENSMUSG00000021123.12	Rdh12	6.35595	4.24191	-0.583395	-1.49491	0.00945
ENSMUSG00000025743.14	Sdc3	7.06615	4.71765	-0.582858	-1.55534	0.0026
ENSMUSG00000038607.12	Gng10	65.7685	43.9232	-0.582414	-1.52385	0.0084
ENSMUSG00000095416.6	Ighv1-12	76.7091	51.2303	-0.582399	-1.12361	0.04975
ENSMUSG00000073902.5	Gm1966	8.57607	5.72904	-0.582023	-1.73534	0.00305
ENSMUSG00000027203.15	Dut	62.3332	41.6443	-0.58188	-1.7091	0.0031
ENSMUSG00000060044.7	Tmem26	1.68771	1.12832	-0.580891	-1.48518	0.0112
ENSMUSG00000013155.10	Enkd1	4.94558	3.30656	-0.58081	-1.43706	0.01225
ENSMUSG00000024544.8	Ldlrad4	2.91176	1.94801	-0.579889	-1.50337	0.00945
ENSMUSG00000025912.16	Mybl1	41.2824	27.6322	-0.579173	-1.15563	0.01575
ENSMUSG00000038179.13	Slamf7	21.7497	14.5585	-0.57913	-1.33948	0.023
ENSMUSG00000079180.4	Mptx2	8.32734	5.57465	-0.578975	-1.32401	0.0215
ENSMUSG00000025324.8	Atp10a	1.76502	1.18211	-0.578319	-1.52351	0.00865
ENSMUSG00000024070.15	Prkd3	12.7786	8.56943	-0.576458	-1.68128	0.00285
ENSMUSG00000027353.14	Mcm8	2.99888	2.01176	-0.575965	-1.3545	0.015
ENSMUSG00000002718.14	Cse1l	51.4865	34.5654	-0.574866	-1.12094	0.03025
ENSMUSG00000028312.19	Smc2	14.5013	9.74459	-0.573514	-1.7278	0.0028
ENSMUSG00000075592.9	Nynrin	0.58685	0.394386	-0.573383	-1.20364	0.03425
ENSMUSG00000020075.7	Ddx21	35.1498	23.6224	-0.573363	-1.64479	0.0048
ENSMUSG00000061603.7	Akap6	0.266665	0.17931	-0.572578	-1.2939	0.02625
ENSMUSG00000059901.12	Adamts14	0.545937	0.367178	-0.572254	-1.3351	0.0193
ENSMUSG00000039994.15	Timeless	13.3576	8.98446	-0.572157	-0.888294	0.045
ENSMUSG00000025279.7	Dnase1l3	21.6064	14.5328	-0.572146	-1.26176	0.00495
ENSMUSG00000046434.15	Hnrnpa1	115.887	77.9709	-0.571711	-1.62155	0.00395
ENSMUSG00000048732.5	Klhl11	1.78037	1.1981	-0.57143	-1.37579	0.01615
ENSMUSG00000026238.14	Ptma	352.744	237.563	-0.570313	-1.24635	0.0309
ENSMUSG00000004665.10	Cnn2	111.541	75.1326	-0.570066	-1.36266	0.0151
ENSMUSG00000030079.15	Ruvbl1	10.0466	6.77053	-0.569365	-1.60049	0.00575
ENSMUSG00000068220.5	Lgals1	37.8454	25.5088	-0.569124	-1.67082	0.0041
ENSMUSG00000020573.16	Pik3cg	15.5989	10.5161	-0.56885	-1.60754	0.00295
ENSMUSG00000041046.7	Ramp3	2.06871	1.3948	-0.568669	-1.26943	0.02625
ENSMUSG00000054766.13	Set	78.2873	52.8067	-0.568057	-1.32472	0.02255
ENSMUSG00000032898.9	Fbxo21	6.41908	4.3304	-0.567867	-1.03483	0.01785
ENSMUSG00000022292.15	Rrm2b	12.2458	8.26452	-0.567282	-1.25227	0.00655
ENSMUSG00000030662.9	Ipo5	31.2669	21.1059	-0.566985	-1.65867	0.00365
ENSMUSG00000041219.14	Arhgap11a	16.3387	11.0302	-0.56683	-1.69894	0.0027
ENSMUSG00000025507.13	Pidd1	8.42017	5.68562	-0.566533	-1.10535	0.04225
ENSMUSG00000076526.6	Igkv12-98	49.6237	33.5174	-0.566119	-1.44996	0.0116
ENSMUSG00000021048.6	Mthfd1	15.1847	10.2565	-0.566076	-1.70484	0.00355
ENSMUSG00000021811.6	Dnajc9	41.5156	28.0449	-0.565916	-1.68792	0.00365
ENSMUSG00000039191.12	Rbpj	5.44273	3.67761	-0.565561	-1.44653	0.00455
ENSMUSG00000038352.15	Arl5c	18.3354	12.3913	-0.565301	-1.49972	0.0094
ENSMUSG00000039316.14	Rftn1	35.257	23.8499	-0.563924	-1.60472	0.0049
ENSMUSG00000055612.15	Cdca7	32.5501	22.0306	-0.563154	-1.21466	0.0301
ENSMUSG00000045799.5	Gm9800	8.62022	5.8344	-0.563141	-1.46702	0.0107
ENSMUSG00000041781.8	Cpsf2	20.9946	14.2112	-0.562984	-1.66479	0.0031
ENSMUSG00000029581.14	Fscn1	30.4577	20.6203	-0.562745	-1.17753	0.0185
ENSMUSG00000079071.2	Gm14085	0.955216	0.646759	-0.562597	-1.26846	0.0287
ENSMUSG00000020310.8	Madcam1	54.678	37.023	-0.562537	-1.64549	0.00445
ENSMUSG00000029648.13	Flt1	1.4074	0.953307	-0.562024	-0.8581	0.03915
ENSMUSG00000093894.1	Ighv1-53	67.5889	45.7978	-0.561508	-1.50716	0.0099
ENSMUSG00000030263.13	Lrmp	146.662	99.385	-0.5614	-1.20947	0.0199
ENSMUSG00000020648.2	Dus4l	4.45251	3.0181	-0.560978	-1.44808	0.011
ENSMUSG00000054293.10	A630033H20Rik	4.99556	3.3879	-0.560254	-1.29545	0.014
ENSMUSG00000054702.14	Ap1s3	15.8849	10.774	-0.560106	-1.34507	0.01435
ENSMUSG00000036249.16	Rbm43	15.0338	10.1975	-0.560003	-1.45152	0.0122
ENSMUSG00000020739.11	Nup85	69.1975	46.9455	-0.559731	-1.2931	0.0216
ENSMUSG00000044468.14	Fam46c	10.5039	7.12723	-0.559505	-1.4837	0.00235
ENSMUSG00000024590.8	Lmnb1	58.7445	39.8654	-0.559317	-1.4975	0.00555
ENSMUSG00000033904.16	Ccp110	7.7807	5.281	-0.55909	-1.28082	0.01675
ENSMUSG00000095753.2	Igkv4-53	92.8476	63.0365	-0.558678	-1.37949	0.01405
ENSMUSG00000031101.6	Sash3	70.0554	47.5626	-0.558667	-1.5488	0.00745
ENSMUSG00000021697.12	Depdc1b	3.08698	2.09601	-0.558552	-1.40279	0.012
ENSMUSG00000024696.8	Lpxn	65.3944	44.405	-0.558446	-1.63106	0.00455
ENSMUSG00000034266.5	Batf	21.4456	14.5687	-0.557807	-1.58726	0.00595
ENSMUSG00000051804.3	Adam6b	1.07341	0.729369	-0.557474	-1.19748	0.0366
ENSMUSG00000015176.9	Nolc1	21.254	14.4422	-0.55744	-1.6501	0.00475
ENSMUSG00000049036.7	Tmem121	2.10419	1.42989	-0.557368	-1.28245	0.0257
ENSMUSG00000027654.2	Fam83d	3.96612	2.69625	-0.556773	-1.47929	0.011
ENSMUSG00000037138.17	Aff3	8.83754	6.00983	-0.556322	-1.35418	0.00545
ENSMUSG00000033970.15	Rfc3	24.1615	16.4378	-0.555695	-1.24882	0.02795
ENSMUSG00000037070.9	Rbmxl1	9.228	6.28101	-0.555022	-1.54398	0.0077
ENSMUSG00000015340.10	Cybb	48.6878	33.1397	-0.555001	-1.46926	0.0065
ENSMUSG00000022422.13	Dscc1	3.14448	2.14066	-0.554766	-1.34079	0.0189
ENSMUSG00000003038.15	Hmgn2	162.541	110.663	-0.554632	-1.43949	0.0124
ENSMUSG00000050244.8	Heatr1	11.5819	7.88538	-0.554619	-1.65331	0.00465
ENSMUSG00000010663.4	Fads1	9.45979	6.44061	-0.554612	-1.63959	0.0037
ENSMUSG00000076475.2	Trbv19	5.77933	3.9362	-0.554101	-1.18641	0.04295
ENSMUSG00000045868.12	Gvin1	0.269713	0.183774	-0.553492	-1.19904	0.03615
ENSMUSG00000022360.7	Atad2	13.7324	9.3601	-0.55299	-1.66036	0.00455
ENSMUSG00000029836.15	Cbx3	15.6842	10.6931	-0.55264	-1.27988	0.01235
ENSMUSG00000037754.13	Ppp1r16b	17.8808	12.1988	-0.551666	-1.57934	0.00585
ENSMUSG00000041057.9	Wdr43	27.5768	18.8313	-0.550323	-1.64366	0.00385
ENSMUSG00000027540.13	Ptpn1	44.0183	30.06	-0.550261	-1.19042	0.00985
ENSMUSG00000025154.14	Arhgap19	12.3714	8.4491	-0.550136	-1.53367	0.0048
ENSMUSG00000040466.16	Blvrb	51.3905	35.0988	-0.550081	-1.46055	0.0117
ENSMUSG00000031226.13	Pbdc1	18.9978	12.9779	-0.549782	-1.42991	0.01415
ENSMUSG00000024542.8	Cep192	8.62544	5.89248	-0.549722	-1.64989	0.00395
ENSMUSG00000023809.9	Rps6ka2	0.553219	0.378024	-0.549372	-1.26978	0.02695
ENSMUSG00000031506.11	Ptpn7	19.7915	13.527	-0.549039	-1.57788	0.00585
ENSMUSG00000027430.12	Dtd1	8.69572	5.94468	-0.548708	-1.38239	0.015
ENSMUSG00000027408.7	Cpxm1	24.4573	16.7282	-0.547984	-1.13721	0.0421
ENSMUSG00000041445.8	Mmrn2	1.52618	1.04441	-0.547244	-1.40177	0.01475
ENSMUSG00000030867.7	Plk1	21.756	14.8885	-0.54722	-1.2322	0.0346
ENSMUSG00000020978.10	Klhdc2	22.9563	15.7122	-0.547002	-1.62362	0.00545
ENSMUSG00000002107.18	Celf2	35.7268	24.4573	-0.54674	-1.2355	0.0064
ENSMUSG00000025591.6	Tma16	3.83054	2.62264	-0.54653	-1.32	0.0217
ENSMUSG00000046380.3	Jrk	1.05246	0.720944	-0.5458	-1.37023	0.0176
ENSMUSG00000033083.16	Tbc1d4	13.0227	8.92121	-0.545715	-1.37994	0.0157
ENSMUSG00000021311.8	Mtr	4.67038	3.20033	-0.54532	-1.56168	0.0063
ENSMUSG00000075266.5	Cenpw	7.56209	5.18434	-0.544625	-1.36632	0.0184
ENSMUSG00000022142.7	Nup155	8.33952	5.71909	-0.544178	-1.6223	0.00545
ENSMUSG00000027009.18	Itga4	23.9471	16.4301	-0.543506	-1.44629	0.00795
ENSMUSG00000037762.6	Slc16a9	2.66954	1.83161	-0.543482	-1.32299	0.02435
ENSMUSG00000021569.9	Trip13	5.52686	3.7923	-0.543388	-1.53183	0.00735
ENSMUSG00000037370.13	Enpp1	12.4617	8.55203	-0.543158	-1.4963	0.00855
ENSMUSG00000018654.17	Ikzf1	71.5284	49.0969	-0.542885	-0.740819	0.0126
ENSMUSG00000028690.4	Mmachc	4.34154	2.98169	-0.542074	-1.21777	0.02275
ENSMUSG00000049103.14	Ccr2	4.96492	3.40993	-0.542026	-1.46761	0.01125
ENSMUSG00000026285.7	Pdcd1	7.72341	5.30723	-0.541279	-1.50218	0.00925
ENSMUSG00000000290.13	Itgb2	43.6229	29.9909	-0.540563	-1.23008	0.00845
ENSMUSG00000035351.15	Nup37	14.5802	10.0252	-0.540379	-1.50412	0.00925
ENSMUSG00000058755.3	Osm	1.46839	1.00965	-0.540371	-1.21295	0.0317
ENSMUSG00000033147.16	Slc22a15	9.14692	6.28953	-0.540334	-1.21349	0.02445
ENSMUSG00000005583.16	Mef2c	54.4837	37.4817	-0.53964	-1.02425	0.03395
ENSMUSG00000029910.14	Mad2l1	39.1342	26.9244	-0.539512	-1.19028	0.00815
ENSMUSG00000033220.6	Rac2	127.214	87.5246	-0.539494	-1.37803	0.0174
ENSMUSG00000033307.6	Mif	113.398	78.0285	-0.539323	-1.60201	0.0058
ENSMUSG00000048096.7	Lmod1	1.41402	0.973164	-0.539051	-1.38058	0.0171
ENSMUSG00000029591.14	Ung	11.2071	7.71397	-0.538871	-1.21261	0.03635
ENSMUSG00000025140.15	Pycr1	1.55301	1.06917	-0.538584	-1.13739	0.0303
ENSMUSG00000056665.2	Them6	6.9018	4.75431	-0.537736	-1.46213	0.01055
ENSMUSG00000020077.14	Srgn	276.371	190.473	-0.537016	-1.43104	0.0102
ENSMUSG00000037461.10	Ints7	23.0333	15.8842	-0.536134	-1.56072	0.00555
ENSMUSG00000025008.15	Tctn3	2.679	1.84787	-0.535831	-1.28226	0.0221
ENSMUSG00000030220.13	Arhgdib	287.66	198.432	-0.535715	-1.34148	0.0158
ENSMUSG00000020437.12	Myo1g	68.1901	47.0603	-0.535053	-0.859894	0.0435
ENSMUSG00000048215.14	A630023P12Rik	22.6484	15.6327	-0.534841	-1.27495	0.0293
ENSMUSG00000076463.2	Trbv3	11.5753	7.99067	-0.53466	-1.20477	0.03665
ENSMUSG00000055760.12	Gemin6	11.1507	7.70557	-0.533161	-1.39974	0.01675
ENSMUSG00000035726.7	Supt16	30.8011	21.2937	-0.532555	-1.39344	0.01425
ENSMUSG00000029915.14	Clec5a	5.85063	4.04579	-0.532168	-1.14831	0.04395
ENSMUSG00000024978.10	Gpam	8.41073	5.81898	-0.531464	-1.57133	0.0066
ENSMUSG00000034021.15	Pds5b	16.425	11.3641	-0.531404	-1.142	0.0317
ENSMUSG00000076564.2	Igkv12-46	196.505	135.993	-0.531032	-1.58479	0.006
ENSMUSG00000024691.13	Fam111a	44.8102	31.0223	-0.53052	-1.31894	0.00715
ENSMUSG00000059994.10	Fcrl1	69.3702	48.0475	-0.529854	-1.49427	0.0099
ENSMUSG00000011256.16	Adam19	11.2292	7.78008	-0.529399	-1.2571	0.0062
ENSMUSG00000019139.10	Isyna1	38.7044	26.8439	-0.527901	-1.17965	0.01185
ENSMUSG00000047880.15	Cxcr5	63.9196	44.3441	-0.527518	-0.929504	0.03145
ENSMUSG00000021567.14	Nkd2	1.55082	1.07637	-0.526853	-1.32336	0.01865
ENSMUSG00000004933.17	Matk	9.28415	6.44386	-0.526844	-1.35861	0.019
ENSMUSG00000027496.15	Aurka	16.8677	11.7081	-0.52675	-1.51087	0.00625
ENSMUSG00000027939.11	Nup210l	0.652843	0.453173	-0.526674	-1.22511	0.0347
ENSMUSG00000095335.2	Igkv3-5	32.4283	22.5182	-0.526164	-1.30587	0.02395
ENSMUSG00000039252.11	Lgi2	0.500222	0.347469	-0.525682	-1.19148	0.0363
ENSMUSG00000079020.9	Slc45a4	7.2919	5.06639	-0.525337	-1.14637	0.01115
ENSMUSG00000022842.16	Ece2	6.57351	4.56916	-0.524735	-1.20511	0.0375
ENSMUSG00000037572.16	Wdhd1	13.0785	9.09603	-0.52389	-1.53842	0.00655
ENSMUSG00000021457.14	Syk	81.6719	56.8049	-0.523826	-1.25059	0.02615
ENSMUSG00000064326.12	Siva1	18.0374	12.5478	-0.523557	-1.43585	0.01375
ENSMUSG00000035200.7	Chrnb4	0.928565	0.646044	-0.523371	-1.21576	0.03555
ENSMUSG00000037071.2	Scd1	67.1508	46.7344	-0.522921	-1.40237	0.01485
ENSMUSG00000022526.7	Zfp251	4.79067	3.33502	-0.522533	-1.47452	0.0096
ENSMUSG00000090958.2	Lrrc32	3.02219	2.10402	-0.522443	-0.782557	0.04245
ENSMUSG00000020706.13	Ftsj3	29.9603	20.864	-0.522035	-0.993652	0.04335
ENSMUSG00000015023.7	Ddx19a	19.9451	13.8907	-0.521916	-1.21754	0.03125
ENSMUSG00000005087.17	Cd44	22.1564	15.4331	-0.521699	-1.49079	0.00995
ENSMUSG00000031904.5	Slc7a6	14.0472	9.78909	-0.52104	-1.30088	0.00765
ENSMUSG00000030124.2	Lag3	10.1942	7.1053	-0.520778	-1.35636	0.0124
ENSMUSG00000076532.3	Igkv4-91	85.3185	59.4929	-0.520141	-1.38178	0.01805
ENSMUSG00000038214.15	Bend3	2.17016	1.51343	-0.519982	-1.32228	0.0116
ENSMUSG00000024525.6	Impa2	4.89652	3.41521	-0.519781	-1.36951	0.0177
ENSMUSG00000079139.4	Gm4204	2.52652	1.76338	-0.518809	-1.16071	0.04415
ENSMUSG00000021830.13	Txndc16	19.6693	13.7302	-0.518596	-1.18512	0.00745
ENSMUSG00000006732.14	Mettl1	11.298	7.88707	-0.518501	-1.33688	0.02165
ENSMUSG00000001493.9	Meox1	1.76031	1.22897	-0.518374	-1.25408	0.02955
ENSMUSG00000035293.13	G2e3	8.44194	5.89765	-0.517433	-1.23516	0.01865
ENSMUSG00000026192.13	Atic	33.5039	23.4097	-0.517222	-1.35405	0.00855
ENSMUSG00000039232.11	Stx11	8.68578	6.07021	-0.516909	-1.46131	0.01155
ENSMUSG00000057135.12	Scimp	24.6381	17.2256	-0.516337	-1.43753	0.01205
ENSMUSG00000040820.15	Hlcs	3.11824	2.18067	-0.515959	-1.42754	0.0119
ENSMUSG00000057113.13	Npm1	434.628	304.085	-0.515306	-1.14444	0.0329
ENSMUSG00000020340.16	Cyfip2	36.4695	25.5254	-0.514758	-1.31937	0.0186
ENSMUSG00000042873.11	Lhfpl4	0.877175	0.614134	-0.514312	-1.21731	0.02935
ENSMUSG00000063439.7	B9d2	21.266	14.8899	-0.514213	-1.29429	0.01825
ENSMUSG00000024301.9	Kifc5b	2.30324	1.61344	-0.513528	-1.32365	0.02165
ENSMUSG00000003283.14	Hck	10.6906	7.48987	-0.513331	-1.44885	0.012
ENSMUSG00000027381.16	Bcl2l11	12.0025	8.40897	-0.51333	-1.31235	0.01005
ENSMUSG00000052889.11	Prkcb	88.729	62.1671	-0.513255	-1.2352	0.0315
ENSMUSG00000070501.13	Ifi214	3.37224	2.36317	-0.512987	-1.2614	0.03055
ENSMUSG00000025364.12	Pa2g4	91.3821	64.0435	-0.512859	-1.22119	0.03325
ENSMUSG00000044066.14	Cep68	7.55302	5.29385	-0.512736	-1.36322	0.01165
ENSMUSG00000034617.6	Mtrr	4.56656	3.20163	-0.512302	-1.43803	0.01065
ENSMUSG00000073705.10	Apitd1	25.8026	18.0948	-0.511938	-1.32625	0.02385
ENSMUSG00000051107.4	Gm15440	2.1645	1.51815	-0.51172	-1.13827	0.04775
ENSMUSG00000078763.2	Slfn1	7.06351	4.95435	-0.511689	-1.36868	0.0178
ENSMUSG00000024598.8	Fbn2	0.318286	0.223298	-0.511352	-1.21371	0.0313
ENSMUSG00000059401.13	Mamld1	0.584694	0.410318	-0.510939	-1.14291	0.04525
ENSMUSG00000038421.13	Fcrla	84.0127	58.9672	-0.510695	-1.2468	0.02645
ENSMUSG00000037731.5	Themis2	20.2947	14.2504	-0.510099	-1.49494	0.01135
ENSMUSG00000005667.8	Mthfd2	29.4149	20.6721	-0.508861	-1.02478	0.0204
ENSMUSG00000024791.10	Cdca5	14.4631	10.1661	-0.508614	-1.46976	0.01085
ENSMUSG00000033356.3	Pus7l	3.80681	2.67632	-0.508336	-1.21244	0.01815
ENSMUSG00000023004.8	Tuba1b	32.0978	22.5754	-0.507723	-1.52592	0.0075
ENSMUSG00000020413.11	Hus1	5.85198	4.11982	-0.506344	-1.36319	0.01495
ENSMUSG00000000934.8	Top1mt	2.61915	1.84438	-0.505965	-1.26241	0.03005
ENSMUSG00000022401.11	Xpnpep3	2.90629	2.04736	-0.505418	-1.03472	0.0289
ENSMUSG00000004356.7	Utp20	5.51337	3.88617	-0.504587	-1.51591	0.00775
ENSMUSG00000053841.15	Txlna	18.3622	12.944	-0.504459	-1.30205	0.01045
ENSMUSG00000026730.12	Pter	3.6866	2.59912	-0.504271	-1.14376	0.046
ENSMUSG00000076940.3	Iglv2	76.63	54.0594	-0.503365	-1.29646	0.02545
ENSMUSG00000057982.8	Zfp809	19.2557	13.5946	-0.502251	-1.26409	0.02575
ENSMUSG00000040694.3	Apobec2	4.2661	3.01288	-0.501773	-1.2525	0.0287
ENSMUSG00000073412.6	Lst1	29.7356	21.002	-0.50166	-1.27877	0.02425
ENSMUSG00000024300.16	Myo1f	9.68063	6.83885	-0.501348	-0.96307	0.03135
ENSMUSG00000020018.6	Snrpf	36.0196	25.4475	-0.50126	-1.4249	0.01365
ENSMUSG00000036875.15	Dna2	9.76657	6.90097	-0.501053	-1.21529	0.02155
ENSMUSG00000072941.5	Sod3	14.1626	10.0093	-0.500752	-1.45749	0.0116
ENSMUSG00000021377.14	Dek	106.852	75.522	-0.500644	-1.32336	0.01825
ENSMUSG00000026520.8	Pycr2	26.1846	18.5099	-0.500426	-1.40042	0.0136
ENSMUSG00000026596.13	Abl2	7.98923	5.64811	-0.500287	-1.004	0.0116
ENSMUSG00000035683.13	Melk	6.93857	4.90609	-0.500065	-1.40051	0.0132
ENSMUSG00000031527.7	Eri1	12.4543	8.81042	-0.499366	-1.29107	0.01355
ENSMUSG00000028933.11	Xrcc2	3.23305	2.288	-0.498807	-1.061	0.03275
ENSMUSG00000030322.12	Mbd4	27.334	19.3456	-0.498688	-1.24211	0.01795
ENSMUSG00000076731.3	Ighv8-12	122.527	86.7248	-0.498587	-1.41572	0.01355
ENSMUSG00000022696.17	Sidt1	3.89118	2.75473	-0.498298	-0.994497	0.02945
ENSMUSG00000016541.9	Atxn10	22.6357	16.0353	-0.497348	-1.48309	0.01025
ENSMUSG00000031548.7	Sfrp1	2.53718	1.79748	-0.497246	-1.31976	0.02125
ENSMUSG00000031202.5	Rab39b	1.23576	0.875722	-0.496859	-1.16522	0.04255
ENSMUSG00000021725.8	Parp8	13.7785	9.77119	-0.495818	-1.4574	0.0104
ENSMUSG00000023078.6	Cxcl13	355.651	252.331	-0.495146	-1.30254	0.02295
ENSMUSG00000026434.12	Nucks1	36.2698	25.7411	-0.494693	-1.3708	0.01395
ENSMUSG00000105826.1	Gm43819	1.57062	1.11494	-0.494375	-1.15582	0.0435
ENSMUSG00000027342.14	Pcna	100.515	71.3569	-0.494285	-1.37809	0.0158
ENSMUSG00000008496.19	Pou2f2	22.9342	16.2828	-0.494151	-1.00101	0.0243
ENSMUSG00000074445.4	Sprr2a3	146.786	104.222	-0.494064	-1.37148	0.01665
ENSMUSG00000020264.5	Slc36a2	8.28896	5.88581	-0.493949	-1.34853	0.0197
ENSMUSG00000022092.10	Ppp3cc	22.0599	15.6718	-0.493256	-1.45182	0.01275
ENSMUSG00000049047.11	Armcx3	1.38532	0.984192	-0.493212	-1.12852	0.04765
ENSMUSG00000040699.13	Limd2	166.614	118.37	-0.493205	-1.1265	0.05005
ENSMUSG00000022876.17	Samsn1	22.1383	15.7289	-0.493128	-1.44194	0.0119
ENSMUSG00000025358.15	Cdk2	26.3192	18.704	-0.492766	-1.47178	0.0113
ENSMUSG00000038482.11	Tfdp1	45.1488	32.0898	-0.49257	-1.08706	0.04445
ENSMUSG00000027999.15	Pla2g12a	9.23087	6.56288	-0.492138	-1.13507	0.0467
ENSMUSG00000061458.8	Nol10	7.34321	5.22195	-0.491822	-1.41578	0.0109
ENSMUSG00000032298.13	Neil1	62.4654	44.4248	-0.491692	-1.39718	0.0163
ENSMUSG00000057147.13	Dph6	8.47179	6.02807	-0.490971	-1.31792	0.0194
ENSMUSG00000109324.1	Prmt1	120.546	85.7762	-0.490931	-1.35013	0.0238
ENSMUSG00000076672.7	Ighv3-6	274.873	195.594	-0.490903	-1.41357	0.0146
ENSMUSG00000025236.11	Adpgk	14.0877	10.0264	-0.490642	-1.29392	0.028
ENSMUSG00000024548.11	Setbp1	2.57254	1.83205	-0.489731	-1.41472	0.01605
ENSMUSG00000027074.14	Slc43a3	21.7074	15.489	-0.486947	-0.971212	0.03375
ENSMUSG00000036678.7	Aaas	15.4336	11.0144	-0.486679	-1.40657	0.01685
ENSMUSG00000074867.3	Zfp808	1.76504	1.26004	-0.486236	-1.15384	0.0443
ENSMUSG00000068394.4	Cep152	2.75708	1.96894	-0.485719	-1.38921	0.01525
ENSMUSG00000050234.7	Gja4	8.94079	6.38682	-0.485305	-1.34986	0.0191
ENSMUSG00000021423.5	Ly86	71.2651	50.9655	-0.483675	-1.43689	0.0125
ENSMUSG00000042548.13	Asxl1	13.1646	9.41765	-0.483229	-0.753812	0.01865
ENSMUSG00000020430.12	Pes1	29.6989	21.2461	-0.483212	-1.06752	0.04585
ENSMUSG00000026281.15	Dtymk	70.5617	50.5181	-0.482083	-1.37497	0.01665
ENSMUSG00000055884.7	Fancm	3.30791	2.36871	-0.481816	-1.39012	0.01775
ENSMUSG00000068735.14	Trp53i11	61.5215	44.065	-0.481456	-1.09856	0.0288
ENSMUSG00000041961.14	Znrf3	1.41719	1.01533	-0.481081	-1.19434	0.03295
ENSMUSG00000035095.11	Fam167a	4.09695	2.93596	-0.480719	-1.32495	0.0164
ENSMUSG00000014226.10	Cacybp	42.1566	30.211	-0.480685	-1.34832	0.0154
ENSMUSG00000025742.5	Prps2	17.0152	12.2012	-0.479797	-1.20356	0.0195
ENSMUSG00000041438.8	Cirh1a	15.48	11.1054	-0.47914	-1.38964	0.01375
ENSMUSG00000022831.14	Hcls1	89.4821	64.2254	-0.478456	-1.17328	0.0306
ENSMUSG00000022043.18	Trim35	28.8876	20.7407	-0.477983	-1.36598	0.0162
ENSMUSG00000024669.7	Cd5	12.2555	8.80177	-0.477562	-1.37027	0.01735
ENSMUSG00000025602.13	Zfp202	0.954869	0.685978	-0.47714	-1.12568	0.04945
ENSMUSG00000000861.15	Bcl11a	21.3174	15.3214	-0.476486	-1.09448	0.04305
ENSMUSG00000035049.3	Rrp12	6.45268	4.6383	-0.476301	-1.4089	0.01595
ENSMUSG00000024030.6	Abcg1	7.21894	5.18944	-0.476208	-1.3821	0.0135
ENSMUSG00000059654.7	Reg1	192.173	138.17	-0.475966	-1.20363	0.0431
ENSMUSG00000018507.16	Trpv2	12.752	9.16992	-0.475741	-1.32891	0.02015
ENSMUSG00000001741.12	Il16	46.3688	33.3444	-0.475711	-1.22764	0.03125
ENSMUSG00000095105.1	Edaradd	1.0951	0.787821	-0.475123	-1.25653	0.0305
ENSMUSG00000029471.13	Camkk2	8.25079	5.93686	-0.474832	-0.931631	0.03125
ENSMUSG00000092222.1	Gm20506	28.7385	20.6833	-0.47452	-1.21823	0.0362
ENSMUSG00000020121.15	Srgap1	1.09132	0.785461	-0.474459	-1.0629	0.03655
ENSMUSG00000037913.12	Tmem156	9.28131	6.68022	-0.474434	-1.25047	0.02965
ENSMUSG00000040899.13	Ccr6	48.0693	34.6037	-0.474189	-1.37023	0.01795
ENSMUSG00000031432.3	Prps1	17.7705	12.7985	-0.473516	-1.37927	0.01635
ENSMUSG00000049643.15	2310022A10Rik	8.87529	6.39588	-0.472651	-0.875027	0.04895
ENSMUSG00000043263.13	Ifi209	27.8898	20.1061	-0.472104	-1.32379	0.0219
ENSMUSG00000033031.13	C330027C09Rik	19.1371	13.7996	-0.47175	-0.984316	0.05
ENSMUSG00000043015.15	Nemp2	20.1756	14.5542	-0.47117	-1.20391	0.0373
ENSMUSG00000022466.5	Rpap3	8.70149	6.27863	-0.470814	-1.33707	0.0203
ENSMUSG00000020589.16	Fam49a	5.2218	3.7697	-0.470096	-1.3492	0.01925
ENSMUSG00000013701.12	Timm23	18.4529	13.3218	-0.470059	-1.18381	0.03925
ENSMUSG00000024732.7	Ccdc86	4.58844	3.31264	-0.470024	-1.31656	0.0238
ENSMUSG00000052013.14	Btla	81.3823	58.7858	-0.469247	-1.29404	0.027
ENSMUSG00000021451.15	Sema4d	58.3362	42.153	-0.468754	-0.955952	0.0227
ENSMUSG00000042462.4	Dctpp1	35.6372	25.7544	-0.468566	-1.35406	0.01895
ENSMUSG00000022488.8	Nckap1l	48.751	35.2446	-0.468029	-1.27713	0.02605
ENSMUSG00000032035.15	Ets1	88.7956	64.1995	-0.467928	-1.1294	0.03975
ENSMUSG00000035311.16	Gnptab	18.2341	13.184	-0.467857	-1.01794	0.02795
ENSMUSG00000023169.14	Slc38a1	25.2467	18.2596	-0.467436	-1.3272	0.0213
ENSMUSG00000096422.2	Igkv12-44	131.345	95.0156	-0.467125	-1.36076	0.0168
ENSMUSG00000040990.17	Sh3kbp1	37.8004	27.3583	-0.466422	-1.18964	0.0306
ENSMUSG00000021068.15	Nin	6.00356	4.34623	-0.466054	-1.3759	0.01585
ENSMUSG00000056290.15	Ms4a4b	36.9476	26.754	-0.465723	-1.17067	0.0446
ENSMUSG00000025010.13	Ccnj	5.22564	3.78494	-0.465338	-1.31396	0.023
ENSMUSG00000046402.10	Rbp1	4.48877	3.25198	-0.465	-1.26131	0.0278
ENSMUSG00000028693.15	Nasp	54.1069	39.212	-0.464519	-1.28955	0.02225
ENSMUSG00000036022.15	Fam122b	5.60508	4.0624	-0.464401	-1.23587	0.0317
ENSMUSG00000044350.14	Lacc1	12.4417	9.0181	-0.464285	-1.18935	0.0358
ENSMUSG00000020766.4	Galk1	20.1474	14.6038	-0.464247	-1.36073	0.01845
ENSMUSG00000016552.13	Foxred2	3.12977	2.2691	-0.463935	-1.20513	0.0386
ENSMUSG00000027823.9	Gmps	7.92888	5.74924	-0.463746	-1.39988	0.0148
ENSMUSG00000097534.3	Gm16675	6.0742	4.40553	-0.463378	-1.18902	0.0387
ENSMUSG00000004698.10	Hdac9	8.92369	6.47369	-0.463052	-1.28602	0.0264
ENSMUSG00000000903.3	Vpreb3	103.702	75.2815	-0.462076	-1.34796	0.0191
ENSMUSG00000028211.11	Trp53inp1	43.2689	31.4151	-0.461871	-1.26892	0.0203
ENSMUSG00000076563.2	Igkv5-48	239.665	174.036	-0.461636	-1.33232	0.0221
ENSMUSG00000074115.5	Saa1	239.995	174.304	-0.461398	-1.13512	0.0487
ENSMUSG00000019832.3	Rab32	14.396	10.4594	-0.46087	-1.34125	0.0208
ENSMUSG00000022020.14	Naa16	8.18011	5.944	-0.460685	-1.08478	0.0329
ENSMUSG00000039936.18	Pik3cd	47.9724	34.868	-0.460304	-0.810692	0.04725
ENSMUSG00000014453.3	Blk	55.8251	40.587	-0.459896	-1.2871	0.02765
ENSMUSG00000025626.16	Phf6	26.7814	19.479	-0.459315	-1.358	0.0179
ENSMUSG00000019773.7	Fbxo5	14.5053	10.5536	-0.458845	-1.22358	0.0212
ENSMUSG00000024078.6	Ttc27	5.83143	4.24299	-0.458769	-1.29464	0.0232
ENSMUSG00000035273.14	Hpse	15.272	11.1137	-0.458551	-1.34799	0.0214
ENSMUSG00000031949.17	Adat1	2.83965	2.06862	-0.457041	-1.15625	0.0473
ENSMUSG00000015745.9	Plekho1	93.4345	68.0933	-0.456443	-1.07115	0.04215
ENSMUSG00000042426.5	Dhx29	4.96066	3.61629	-0.45602	-1.32572	0.02145
ENSMUSG00000028953.10	Abcf2	21.7848	15.8859	-0.455576	-1.36832	0.0172
ENSMUSG00000025869.11	Nop16	19.8852	14.5017	-0.455475	-1.19743	0.0353
ENSMUSG00000034116.17	Vav1	41.9303	30.5937	-0.454758	-1.1404	0.0352
ENSMUSG00000030410.16	Dmwd	8.50019	6.20221	-0.454712	-1.07744	0.04885
ENSMUSG00000033730.3	Egr3	8.9563	6.53612	-0.454469	-1.23249	0.03235
ENSMUSG00000040549.16	Ckap5	14.8577	10.8457	-0.454092	-1.1137	0.0315
ENSMUSG00000001785.12	Pwp1	14.5953	10.6574	-0.453647	-1.34357	0.0195
ENSMUSG00000028393.10	Alad	41.2675	30.1352	-0.453556	-1.37074	0.01805
ENSMUSG00000015950.13	Ncf1	65.1559	47.5843	-0.45341	-1.02081	0.04325
ENSMUSG00000034573.14	Ptpn13	1.75294	1.28067	-0.452878	-1.23891	0.0272
ENSMUSG00000026866.16	Kynu	9.0449	6.61133	-0.452164	-1.12446	0.0455
ENSMUSG00000020657.15	Dnajc27	3.5102	2.56878	-0.450467	-1.22956	0.03345
ENSMUSG00000031165.6	Was	29.5514	21.6272	-0.45038	-1.24271	0.0222
ENSMUSG00000056145.5	AI504432	16.1866	11.849	-0.450029	-1.26226	0.02905
ENSMUSG00000020212.13	Mdm1	4.47236	3.27402	-0.449975	-1.23509	0.03225
ENSMUSG00000023066.9	Rttn	2.22944	1.63226	-0.449811	-1.25697	0.0285
ENSMUSG00000033826.9	Dnah8	0.695466	0.509232	-0.449658	-1.17669	0.03935
ENSMUSG00000020601.7	Trib2	18.424	13.4977	-0.448871	-1.22583	0.01925
ENSMUSG00000022864.13	D16Ertd472e	5.70265	4.17802	-0.448813	-1.15948	0.0422
ENSMUSG00000045322.10	Tlr9	11.9788	8.78039	-0.448128	-1.31253	0.02195
ENSMUSG00000025373.13	Rnf41	13.1461	9.63875	-0.447722	-1.3485	0.01865
ENSMUSG00000031805.17	Jak3	30.4106	22.3063	-0.447123	-1.19507	0.0349
ENSMUSG00000025986.6	Slc39a10	3.71575	2.72571	-0.447018	-1.13697	0.03975
ENSMUSG00000064065.15	Ipcef1	4.74908	3.485	-0.446489	-1.07062	0.02205
ENSMUSG00000020057.2	Dram1	12.0632	8.85441	-0.446149	-1.09172	0.02395
ENSMUSG00000026098.13	Pms1	3.19567	2.34773	-0.444851	-1.0017	0.04885
ENSMUSG00000020290.14	Xpo1	56.7467	41.6996	-0.444503	-1.14258	0.03375
ENSMUSG00000034317.14	Trim59	37.0177	27.2075	-0.44421	-1.16682	0.01925
ENSMUSG00000033961.16	Zfp446	2.86154	2.10347	-0.444021	-1.1678	0.0417
ENSMUSG00000001642.18	Akr1b3	30.221	22.2331	-0.442838	-1.26686	0.026
ENSMUSG00000030752.8	Kdm8	3.21787	2.36805	-0.442409	-1.10007	0.04905
ENSMUSG00000075415.13	Fnbp1	43.1319	31.7436	-0.442292	-1.06053	0.0473
ENSMUSG00000021714.14	Cenpk	7.1686	5.27621	-0.44219	-1.1488	0.04645
ENSMUSG00000040681.14	Hmgn1	52.5318	38.6666	-0.4421	-1.18479	0.0373
ENSMUSG00000048865.16	Arhgap30	50.2573	36.9965	-0.441944	-1.16742	0.038
ENSMUSG00000068227.8	Il2rb	13.4238	9.88468	-0.441523	-1.32597	0.0227
ENSMUSG00000022391.15	Rangap1	33.8126	24.9076	-0.440974	-1.305	0.0235
ENSMUSG00000038827.11	Fam206a	7.90134	5.82336	-0.440245	-1.01937	0.0384
ENSMUSG00000039262.16	Prrc2b	18.0073	13.2736	-0.440023	-0.712826	0.04115
ENSMUSG00000021115.14	Vrk1	13.9442	10.2791	-0.439953	-1.31346	0.02195
ENSMUSG00000020092.8	Pald1	2.07428	1.53163	-0.437539	-1.17806	0.0418
ENSMUSG00000049804.9	Armcx4	0.635928	0.469934	-0.436404	-1.11258	0.04935
ENSMUSG00000089726.2	Mir17hg	10.4707	7.73769	-0.436386	-1.28855	0.0225
ENSMUSG00000000378.15	Ccm2	56.1029	41.4625	-0.436269	-1.16281	0.0355
ENSMUSG00000056305.4	Usp39	20.3219	15.0223	-0.435934	-1.24912	0.02495
ENSMUSG00000024349.9	Tmem173	31.9939	23.6527	-0.435793	-1.29582	0.0239
ENSMUSG00000001305.5	Rrp15	11.2556	8.32354	-0.435369	-1.21165	0.0359
ENSMUSG00000020120.15	Plek	48.2084	35.6674	-0.434676	-1.20055	0.03825
ENSMUSG00000024613.16	Tcof1	19.8954	14.7335	-0.43334	-1.1015	0.0316
ENSMUSG00000036160.13	Surf6	13.6545	10.1133	-0.433124	-0.934753	0.04375
ENSMUSG00000029204.7	Rhoh	40.288	29.8464	-0.432793	-1.15793	0.03945
ENSMUSG00000028884.14	Rpa2	24.4644	18.1276	-0.432498	-1.12353	0.03095
ENSMUSG00000042729.10	Wdr74	20.402	15.1311	-0.431198	-1.20702	0.0352
ENSMUSG00000027435.8	Cd93	3.09134	2.29316	-0.430896	-1.225	0.0333
ENSMUSG00000022698.17	Naa50	44.9485	33.3499	-0.43059	-1.23397	0.03255
ENSMUSG00000029782.18	Tmem209	12.0572	8.94752	-0.430336	-1.15783	0.0356
ENSMUSG00000062007.13	Hsh2d	8.82217	6.55576	-0.42837	-1.16999	0.0427
ENSMUSG00000024965.8	Fermt3	43.6992	32.4826	-0.427938	-1.19857	0.0398
ENSMUSG00000034111.5	Tmed8	12.3779	9.20191	-0.427756	-1.26106	0.02725
ENSMUSG00000038047.18	Haus6	6.89151	5.12466	-0.427363	-1.16415	0.04135
ENSMUSG00000026773.19	Pfkfb3	36.1873	26.9105	-0.427316	-0.748891	0.0418
ENSMUSG00000076937.3	Iglc2	292.438	217.545	-0.426817	-1.19317	0.03585
ENSMUSG00000024251.9	Thada	4.15888	3.09757	-0.425057	-1.25297	0.0263
ENSMUSG00000047832.8	Cdca4	18.8484	14.0397	-0.424933	-1.27332	0.0253
ENSMUSG00000015355.13	Cd48	56.6774	42.2179	-0.424919	-1.26422	0.02905
ENSMUSG00000022070.6	Bora	10.896	8.11853	-0.424504	-1.24704	0.03205
ENSMUSG00000075602.10	Ly6a	128.968	96.197	-0.422951	-1.23052	0.02955
ENSMUSG00000079037.9	Prnp	28.0488	20.9229	-0.422856	-1.23282	0.0305
ENSMUSG00000040747.9	Cd53	185.999	138.872	-0.421543	-1.16868	0.04365
ENSMUSG00000041734.15	Kirrel	1.7228	1.28667	-0.421107	-1.15849	0.04365
ENSMUSG00000034330.10	Plcg2	45.7099	34.143	-0.420915	-1.15838	0.04065
ENSMUSG00000067150.5	Xpo5	8.55555	6.39234	-0.420517	-1.23952	0.03045
ENSMUSG00000041840.7	Haus1	13.2812	9.9275	-0.419882	-1.14976	0.04775
ENSMUSG00000031871.9	Cdh5	4.40391	3.29249	-0.419608	-0.837083	0.0493
ENSMUSG00000030657.11	Xylt1	4.03873	3.01981	-0.419445	-1.21223	0.0313
ENSMUSG00000073542.2	Cep76	3.98311	2.98058	-0.418304	-1.16558	0.0463
ENSMUSG00000044199.5	S1pr4	9.81747	7.34845	-0.417911	-1.18688	0.0405
ENSMUSG00000001403.13	Ube2c	52.2043	39.1034	-0.416874	-1.24689	0.02875
ENSMUSG00000049657.9	Zbtb5	4.95044	3.70886	-0.41658	-1.15569	0.0426
ENSMUSG00000035778.17	Ggta1	24.2364	18.158	-0.416567	-0.799271	0.049
ENSMUSG00000051998.14	Lax1	46.0635	34.5233	-0.416053	-1.1976	0.0381
ENSMUSG00000034032.15	Rpap1	8.5528	6.41498	-0.414952	-1.05923	0.03955
ENSMUSG00000018931.3	Natd1	5.70808	4.28145	-0.414905	-0.942446	0.0474
ENSMUSG00000050192.8	Eif5a2	5.31398	3.98586	-0.414903	-1.18336	0.03975
ENSMUSG00000034321.13	Exosc1	14.8959	11.1791	-0.414108	-1.18143	0.03965
ENSMUSG00000037405.8	Icam1	37.8686	28.4205	-0.414073	-1.17671	0.03755
ENSMUSG00000043008.8	Klhl6	97.9553	73.5272	-0.413846	-1.07003	0.0446
ENSMUSG00000035754.7	Wdr18	10.8327	8.13486	-0.413205	-1.23023	0.0305
ENSMUSG00000030512.13	Snrpa1	46.2819	34.7579	-0.413107	-1.08016	0.04995
ENSMUSG00000071068.6	Treml2	11.476	8.61878	-0.413062	-1.21222	0.03465
ENSMUSG00000039987.15	Phtf2	9.6353	7.23717	-0.412903	-1.05961	0.0456
ENSMUSG00000038279.10	Nop2	18.3246	13.7659	-0.412683	-1.12325	0.03225
ENSMUSG00000024135.9	Srbd1	4.78372	3.5938	-0.41262	-1.16866	0.04185
ENSMUSG00000030505.17	Prmt3	13.5162	10.1544	-0.41259	-0.969345	0.0501
ENSMUSG00000058355.8	Abce1	42.1337	31.6588	-0.412365	-1.18239	0.03635
ENSMUSG00000035236.17	Scai	7.44692	5.60011	-0.411189	-0.861685	0.03685
ENSMUSG00000035891.16	Cerk	45.3244	34.0945	-0.410749	-1.14853	0.04625
ENSMUSG00000028948.16	Nol9	14.4059	10.8393	-0.410391	-1.20823	0.0348
ENSMUSG00000024065.7	Ehd3	11.5188	8.67065	-0.409779	-1.20013	0.03735
ENSMUSG00000036167.15	Pphln1	13.8574	10.4311	-0.409765	-1.21601	0.0376
ENSMUSG00000026187.8	Xrcc5	8.84745	6.66119	-0.409481	-1.17982	0.0429
ENSMUSG00000031617.16	Tmem184c	14.9969	11.294	-0.40911	-1.07374	0.03875
ENSMUSG00000004110.15	Cacna1e	1.35073	1.01729	-0.409013	-1.03319	0.04575
ENSMUSG00000021116.9	Eif2s1	23.7749	17.9163	-0.408172	-1.23457	0.034
ENSMUSG00000026158.11	Ogfrl1	9.3931	7.07905	-0.408046	-1.1082	0.0484
ENSMUSG00000032849.13	Abcc4	3.20825	2.41993	-0.406818	-1.15998	0.0442
ENSMUSG00000031453.16	Rasa3	34.469	26.0217	-0.405585	-0.815136	0.0436
ENSMUSG00000069135.11	Fgfr1op	20.9776	15.8551	-0.403902	-1.13667	0.04655
ENSMUSG00000039747.11	Orai2	9.96076	7.53007	-0.403593	-1.06769	0.04855
ENSMUSG00000022594.14	Lynx1	4.94967	3.74362	-0.402899	-1.03803	0.04685
ENSMUSG00000022390.10	Zc3h7b	8.40704	6.35964	-0.402651	-1.19874	0.0372
ENSMUSG00000024493.8	Lars	16.3505	12.3724	-0.402208	-1.21313	0.03385
ENSMUSG00000022346.15	Myc	21.7312	16.449	-0.401769	-1.00346	0.0443
ENSMUSG00000020255.8	D10Wsu102e	0.509834	0.385942	-0.401646	-1.18719	0.03835
ENSMUSG00000026356.15	Dars	43.0651	32.6131	-0.401068	-1.20393	0.03225
ENSMUSG00000020547.4	Bzw2	44.7951	33.9382	-0.400429	-1.20364	0.0381
ENSMUSG00000021810.2	Ecd	12.0378	9.12192	-0.400167	-1.19487	0.03845
ENSMUSG00000022641.15	Bbx	4.16341	3.15556	-0.399871	-1.15373	0.0412
ENSMUSG00000035842.9	Ddx11	5.14453	3.90031	-0.399453	-1.15176	0.04545
ENSMUSG00000034659.14	Tmem109	13.2708	10.0631	-0.39918	-1.01166	0.0402
ENSMUSG00000072620.3	Slfn2	69.2512	52.5166	-0.399065	-1.16824	0.04125
ENSMUSG00000034634.7	Ly6d	156.79	118.909	-0.398978	-1.16558	0.04325
ENSMUSG00000031112.10	Stk26	16.6053	12.6031	-0.397864	-1.1548	0.0451
ENSMUSG00000038301.15	Snx10	16.3797	12.4348	-0.397528	-1.15081	0.0427
ENSMUSG00000049932.3	H2afx	75.3875	57.2733	-0.396463	-1.17146	0.0416
ENSMUSG00000024999.7	Noc3l	5.95104	4.52773	-0.394354	-1.14189	0.04485
ENSMUSG00000019978.15	Epb41l2	28.255	21.5057	-0.393787	-1.15178	0.0492
ENSMUSG00000042817.15	Flt3	7.53565	5.73978	-0.392737	-1.13835	0.0481
ENSMUSG00000047810.8	Ccdc88b	12.6313	9.62848	-0.391627	-1.15262	0.0452
ENSMUSG00000027189.16	Trim44	15.8332	12.0921	-0.388888	-1.06446	0.04575
ENSMUSG00000041360.7	Pum3	13.4867	10.3078	-0.387795	-1.16688	0.0411
ENSMUSG00000095567.7	Noc2l	29.9497	22.8983	-0.387305	-1.13218	0.0484
ENSMUSG00000032939.14	Nup93	20.6786	15.8185	-0.386525	-1.11782	0.0436
ENSMUSG00000062078.14	Qk	19.1492	14.6541	-0.385974	-1.13124	0.0465
ENSMUSG00000057069.6	Ero1lb	16.978	12.998	-0.385375	-1.13782	0.049
ENSMUSG00000039231.18	Suv39h1	19.7099	15.1011	-0.384266	-1.13735	0.04425
ENSMUSG00000038299.15	Wdr36	15.1348	11.6265	-0.380445	-1.13569	0.04865
ENSMUSG00000038175.9	Mylip	23.3477	17.9609	-0.37842	-1.13434	0.04945
ENSMUSG00000039981.5	Zc3h12d	19.165	14.8024	-0.372645	-1.10606	0.0491
ENSMUSG00000024833.14	Pola2	19.5088	15.0742	-0.372048	-1.12284	0.0488
ENSMUSG00000074088.6	Snrnp40	34.62	26.7621	-0.371416	-1.09138	0.04815
ENSMUSG00000039428.11	Tmem135	15.7777	20.5111	0.378513	1.11621	0.0432
ENSMUSG00000032370.8	Lactb	11.5207	15.0064	0.381351	1.13146	0.0491
ENSMUSG00000046079.16	Lrrc8d	14.8606	19.369	0.382255	1.01313	0.0465
ENSMUSG00000021866.15	Anxa11	24.6231	32.1077	0.382909	1.13349	0.04765
ENSMUSG00000002379.6	Ndufa11	18.4463	24.0588	0.383238	1.13646	0.04775
ENSMUSG00000001768.15	Rin2	6.38378	8.33516	0.384797	0.82552	0.0493
ENSMUSG00000020590.15	Snx13	12.4625	16.2787	0.385388	1.14611	0.0429
ENSMUSG00000025381.2	Cnpy2	31.8564	41.6541	0.386875	1.14053	0.04565
ENSMUSG00000024072.8	Yipf4	37.2535	48.7274	0.387358	1.15978	0.04625
ENSMUSG00000034765.6	Dusp5	7.19853	9.42367	0.388587	1.13424	0.0482
ENSMUSG00000022507.5	1810013L24Rik	17.1663	22.4937	0.389938	1.15879	0.0441
ENSMUSG00000059534.8	Uqcr10	272.451	357.229	0.390853	1.1463	0.04835
ENSMUSG00000026781.15	Acbd5	18.6264	24.4414	0.391978	1.1099	0.0403
ENSMUSG00000030847.8	Bag3	8.94336	11.741	0.392663	1.16056	0.04245
ENSMUSG00000020448.16	Rnf185	13.4514	17.6612	0.392827	1.17312	0.03775
ENSMUSG00000037992.16	Rara	8.58431	11.2784	0.393783	1.07906	0.04345
ENSMUSG00000040048.14	Ndufb10	128.341	168.679	0.3943	1.11907	0.04895
ENSMUSG00000035762.10	Tmem161b	16.6958	21.9442	0.394359	1.17666	0.0392
ENSMUSG00000021371.4	Mcur1	15.3844	20.2207	0.394366	1.17792	0.04175
ENSMUSG00000040374.13	Pex2	30.3158	39.8662	0.395094	1.16368	0.04405
ENSMUSG00000022035.5	Ccdc25	26.1392	34.3931	0.395901	1.17352	0.04215
ENSMUSG00000020153.14	Ndufs7	110.53	145.501	0.396586	1.15509	0.04415
ENSMUSG00000037526.6	Atg14	4.60722	6.06828	0.397391	1.13603	0.04785
ENSMUSG00000025158.7	Rfng	11.3832	14.9998	0.398036	1.1765	0.04415
ENSMUSG00000024099.14	Ndufv2	119.909	158.038	0.398326	1.12707	0.04825
ENSMUSG00000070462.4	Mesdc1	14.8894	19.6337	0.399055	1.17799	0.0404
ENSMUSG00000020664.9	Dld	60.367	79.6386	0.399708	1.15354	0.0429
ENSMUSG00000073616.10	Myeov2	98.0137	129.354	0.400271	1.1894	0.04085
ENSMUSG00000043991.4	Pura	7.81717	10.3206	0.400816	1.18857	0.03675
ENSMUSG00000038970.7	Lmtk2	11.889	15.699	0.401047	1.15434	0.04315
ENSMUSG00000004187.10	Kifc2	2.96807	3.92109	0.40173	1.13294	0.04855
ENSMUSG00000043019.12	Edem3	13.677	18.0927	0.403652	1.17566	0.03545
ENSMUSG00000006717.6	Acot13	32.5606	43.0824	0.403969	1.18257	0.0404
ENSMUSG00000006262.15	Mob1b	13.0153	17.2294	0.404669	0.954151	0.047
ENSMUSG00000027465.13	Tbc1d20	40.7305	53.9187	0.404674	1.04514	0.0468
ENSMUSG00000079316.10	Rab9	18.6715	24.7225	0.404987	1.19008	0.03675
ENSMUSG00000071178.11	Serpina1b	12.3409	16.3422	0.405154	1.12946	0.04545
ENSMUSG00000042473.8	Tbc1d8b	6.2246	8.24525	0.405581	1.19533	0.0335
ENSMUSG00000032420.8	Nt5e	20.4448	27.0866	0.405846	0.879856	0.0375
ENSMUSG00000041124.11	Msantd4	10.2147	13.5361	0.406164	1.21214	0.0348
ENSMUSG00000024754.12	Tmem2	4.77184	6.32393	0.406275	1.20245	0.03775
ENSMUSG00000008859.7	Rala	20.6732	27.4215	0.407544	1.21541	0.03595
ENSMUSG00000029313.18	Aff1	11.5946	15.3804	0.407642	1.10468	0.04385
ENSMUSG00000014905.3	Dnajb9	31.5494	41.8623	0.408036	1.20814	0.03755
ENSMUSG00000000374.7	Trappc10	18.2137	24.1734	0.4084	1.18197	0.0404
ENSMUSG00000004936.8	Map2k1	57.6216	76.4943	0.408743	1.04342	0.04775
ENSMUSG00000031513.8	Leprotl1	20.4676	27.1797	0.409184	1.22137	0.03505
ENSMUSG00000034108.5	Ccs	18.3167	24.3262	0.409357	1.18397	0.0417
ENSMUSG00000066043.13	Phactr4	9.51689	12.6416	0.409621	1.17845	0.0348
ENSMUSG00000031983.7	2310022B05Rik	5.22042	6.93448	0.409621	1.17854	0.0401
ENSMUSG00000029173.12	Sepsecs	10.8343	14.3917	0.409624	1.16069	0.03465
ENSMUSG00000029577.13	Ube3b	21.1943	28.1551	0.409722	1.05003	0.0423
ENSMUSG00000032905.4	Atg12	17.3862	23.1096	0.410543	1.23168	0.03145
ENSMUSG00000024875.4	Yif1a	25.7632	34.2523	0.410889	1.21607	0.03365
ENSMUSG00000038013.14	Wipf2	9.40186	12.5012	0.411051	1.12165	0.03185
ENSMUSG00000035212.14	Leprot	35.4129	47.1148	0.411906	1.21014	0.03375
ENSMUSG00000030155.7	Clec2e	68.3206	90.9877	0.41335	1.18234	0.04105
ENSMUSG00000003882.4	Il7r	6.22	8.28399	0.41341	1.17174	0.0423
ENSMUSG00000007617.17	Homer1	6.14455	8.18412	0.41352	1.11771	0.04235
ENSMUSG00000029263.15	Pigg	3.45982	4.60964	0.413959	1.16131	0.04445
ENSMUSG00000038286.10	Bphl	7.25846	9.67652	0.414824	1.12976	0.0478
ENSMUSG00000027598.16	Itch	27.397	36.5625	0.416347	1.17041	0.03685
ENSMUSG00000006273.14	Atp6v1b2	45.5044	60.7281	0.416358	1.10422	0.03715
ENSMUSG00000039774.12	Galnt12	10.8035	14.4255	0.417124	1.21491	0.03465
ENSMUSG00000039105.6	Atp6v1g1	38.747	51.7386	0.417156	1.2419	0.0335
ENSMUSG00000091811.2	Inafm1	11.7538	15.697	0.417356	1.21174	0.0363
ENSMUSG00000020163.12	Uqcr11	136.481	182.307	0.417674	1.23723	0.0329
ENSMUSG00000078945.10	Naip2	8.23161	10.996	0.417739	1.19673	0.03925
ENSMUSG00000028648.13	Ndufs5	56.5493	75.5636	0.418183	1.1499	0.04885
ENSMUSG00000034341.17	Wbp2	63.4967	84.8562	0.418338	1.14788	0.04065
ENSMUSG00000027875.12	Hmgcs2	5.23375	6.99552	0.418586	1.21204	0.0344
ENSMUSG00000025525.12	Apool	19.0108	25.4206	0.41918	1.15798	0.0432
ENSMUSG00000041075.8	Fzd7	3.67893	4.91947	0.419215	1.20053	0.0397
ENSMUSG00000047281.3	Sfn	33.0924	44.2603	0.419513	1.24386	0.0296
ENSMUSG00000025793.15	Hgs	18.7265	25.0502	0.419741	1.21978	0.02965
ENSMUSG00000063897.3	DHRSX	13.3494	17.8581	0.41981	1.26395	0.02715
ENSMUSG00000050029.7	Rap2c	44.4044	59.4368	0.420655	1.20526	0.03535
ENSMUSG00000019590.16	Cyb561	22.2844	29.8357	0.421004	1.06346	0.0427
ENSMUSG00000038375.15	Trp53inp2	24.4663	32.7826	0.422135	1.10341	0.0314
ENSMUSG00000035248.8	Zcchc6	22.1843	29.7382	0.422775	1.14231	0.043
ENSMUSG00000028152.10	Tspan5	14.3426	19.2264	0.422776	1.18054	0.03725
ENSMUSG00000024911.5	Fibp	31.6028	42.3864	0.423547	1.26033	0.02745
ENSMUSG00000079494.2	Nat8f5	19.7553	26.4973	0.423604	1.20233	0.0377
ENSMUSG00000058254.12	Tspan7	32.075	43.0618	0.42496	1.23638	0.0332
ENSMUSG00000044408.6	Sptssa	112.537	151.103	0.425133	1.22833	0.032
ENSMUSG00000031703.8	Itfg1	23.2463	31.2137	0.425177	1.24679	0.03075
ENSMUSG00000057561.9	Eif1a	44.5576	59.8312	0.425226	1.18674	0.03905
ENSMUSG00000027495.4	Fam210b	6.47149	8.69187	0.425569	1.24887	0.0303
ENSMUSG00000022657.9	Cd96	2.99695	4.02717	0.42627	1.12301	0.049
ENSMUSG00000042682.8	Selenok	48.643	65.4119	0.427323	1.19139	0.03855
ENSMUSG00000025337.10	Sbds	50.1109	67.3867	0.42734	1.12287	0.0326
ENSMUSG00000068246.5	Apol9b	4.82409	6.48932	0.427811	1.14886	0.04865
ENSMUSG00000003402.14	Prkcsh	50.1441	67.4692	0.428149	1.1525	0.0336
ENSMUSG00000049969.3	Plekhf2	27.6331	37.2074	0.429191	1.2376	0.0294
ENSMUSG00000020097.14	Sgpl1	79.7956	107.51	0.430093	0.926744	0.04745
ENSMUSG00000032402.12	Smad3	5.80707	7.82405	0.430105	1.20765	0.02295
ENSMUSG00000019054.13	Fis1	134.364	181.045	0.430208	1.23247	0.03495
ENSMUSG00000026766.16	Mmadhc	44.7503	60.316	0.430642	1.26199	0.0255
ENSMUSG00000018401.17	Mtmr4	25.4541	34.3097	0.430719	0.980624	0.0318
ENSMUSG00000053012.17	Krcc1	54.64	73.7085	0.431873	1.21855	0.03255
ENSMUSG00000050777.7	Tmem37	21.9709	29.6841	0.434099	1.25955	0.0271
ENSMUSG00000031483.8	Erlin2	23.8773	32.2663	0.434385	0.781955	0.04
ENSMUSG00000040451.17	Sgms1	14.5166	19.6209	0.434683	0.952834	0.0292
ENSMUSG00000037622.14	Wdtc1	15.7389	21.2732	0.434702	1.11035	0.023
ENSMUSG00000053560.4	Ier2	25.7022	34.7403	0.434718	1.30094	0.02535
ENSMUSG00000075701.9	Selenos	52.5175	70.9999	0.435017	1.28799	0.0262
ENSMUSG00000021840.16	Mapk1ip1l	26.9612	36.4662	0.435674	1.24334	0.03265
ENSMUSG00000027253.15	Lrp4	1.83806	2.48634	0.435842	1.1679	0.0306
ENSMUSG00000036840.5	Siah1a	10.7556	14.5554	0.436474	1.23852	0.03175
ENSMUSG00000026113.17	Inpp4a	5.69363	7.70739	0.436893	1.20565	0.0283
ENSMUSG00000056429.4	Tgoln1	43.5289	58.9303	0.437036	1.17033	0.04305
ENSMUSG00000038302.14	Lace1	4.46936	6.0531	0.437607	1.19079	0.03835
ENSMUSG00000027642.15	Rpn2	88.1144	119.369	0.437984	0.345656	0.0467
ENSMUSG00000063882.12	Uqcrh	519.675	704.431	0.438848	1.18315	0.0389
ENSMUSG00000023791.15	Pigx	27.8426	37.7449	0.438989	1.18503	0.04705
ENSMUSG00000028792.14	Ak2	127.956	173.522	0.439468	1.03419	0.0411
ENSMUSG00000037110.19	Ralgapa2	5.98572	8.11943	0.439854	1.05105	0.02245
ENSMUSG00000002983.17	Relb	41.5145	56.3283	0.440246	1.16418	0.03855
ENSMUSG00000025278.8	Flnb	17.2474	23.4034	0.440337	1.19367	0.0363
ENSMUSG00000024587.9	Nars	74.8803	101.638	0.440781	1.20252	0.0402
ENSMUSG00000023960.13	Enpp5	4.12724	5.60229	0.440838	1.19492	0.03925
ENSMUSG00000020130.8	Tbc1d15	21.9781	29.834	0.440892	1.30345	0.0228
ENSMUSG00000028555.15	Ttc39a	4.3453	5.89876	0.440956	0.988976	0.0451
ENSMUSG00000017831.7	Rab5a	20.9223	28.4054	0.441121	1.32007	0.0215
ENSMUSG00000026510.10	Trp53bp2	7.50774	10.1934	0.441183	1.04086	0.04605
ENSMUSG00000071064.13	Zfp827	3.24751	4.40982	0.441384	1.23143	0.0301
ENSMUSG00000024896.8	Minpp1	17.3325	23.5417	0.441737	1.32332	0.022
ENSMUSG00000070923.4	Klhl9	15.4599	21.0261	0.443651	1.32614	0.0207
ENSMUSG00000052298.12	Cdc42se2	82.1772	111.793	0.444018	1.01588	0.04085
ENSMUSG00000055320.17	Tead1	2.93955	3.9995	0.444224	0.969662	0.02225
ENSMUSG00000028413.13	B4galt1	44.7744	60.9199	0.444241	1.20402	0.03465
ENSMUSG00000021606.7	Ndufs6	80.5783	109.641	0.444319	1.32458	0.0191
ENSMUSG00000032435.9	Dync1li1	22.2773	30.3184	0.444621	1.32634	0.02105
ENSMUSG00000024014.7	Pim1	31.2108	42.4873	0.444986	1.2981	0.0231
ENSMUSG00000022265.6	Ank	12.1403	16.5323	0.445486	1.20847	0.02075
ENSMUSG00000025781.14	Atp5c1	240.141	327.056	0.445659	1.17353	0.0415
ENSMUSG00000040124.5	Gorab	4.29829	5.85753	0.446528	1.21258	0.0321
ENSMUSG00000025178.8	Pi4k2a	13.8323	18.8639	0.447582	1.3262	0.0214
ENSMUSG00000032462.14	Pik3cb	3.28792	4.48434	0.447721	1.2385	0.0274
ENSMUSG00000025287.15	Acot9	23.8503	32.5329	0.447892	1.1875	0.0368
ENSMUSG00000107002.1	0610012G03Rik	15.9556	21.7689	0.448206	1.31326	0.02245
ENSMUSG00000028563.16	Tm2d1	17.2457	23.551	0.449553	1.22785	0.03245
ENSMUSG00000041598.7	Cdc42ep4	9.08386	12.4093	0.450044	1.31246	0.0174
ENSMUSG00000030096.8	Slc6a6	38.4302	52.5	0.450079	0.72577	0.04185
ENSMUSG00000020089.8	Ppa1	97.6385	133.413	0.450381	1.25718	0.0239
ENSMUSG00000033557.17	Fam20b	23.1905	31.701	0.450992	1.16051	0.0272
ENSMUSG00000037686.5	Aspg	2.8785	3.93564	0.451283	1.17826	0.0395
ENSMUSG00000024601.8	Isoc1	24.3271	33.2632	0.451364	1.34785	0.01875
ENSMUSG00000030157.5	Clec2d	105.938	144.865	0.451483	1.30212	0.0246
ENSMUSG00000029550.11	Sppl3	20.8907	28.5738	0.451832	1.24892	0.0287
ENSMUSG00000040605.6	Bace2	2.24191	3.06748	0.452329	1.20167	0.0362
ENSMUSG00000020810.5	Cygb	4.94382	6.77124	0.453794	1.27022	0.03025
ENSMUSG00000050002.13	Idnk	20.0613	27.4854	0.454246	1.35994	0.01845
ENSMUSG00000028672.13	Hmgcl	32.886	45.0669	0.454595	1.30629	0.02695
ENSMUSG00000046876.15	Atxn1	4.42591	6.06715	0.455043	1.34898	0.0195
ENSMUSG00000042599.8	Kdm7a	10.1097	13.8636	0.455559	1.30841	0.02005
ENSMUSG00000028550.15	Atg4c	6.1018	8.368	0.455648	1.25902	0.02395
ENSMUSG00000023020.2	Cox14	66.9827	91.8981	0.456246	1.36198	0.0181
ENSMUSG00000024132.5	Eci1	23.0219	31.5939	0.456639	1.35421	0.02095
ENSMUSG00000053898.12	Ech1	65.9586	90.5233	0.456728	1.17523	0.0345
ENSMUSG00000021097.14	Clmn	2.38882	3.28207	0.458304	1.32797	0.0216
ENSMUSG00000030161.8	Gabarapl1	13.0024	17.8644	0.458319	1.34293	0.01645
ENSMUSG00000058997.7	Vwa8	6.09607	8.37706	0.458565	1.38015	0.01685
ENSMUSG00000017778.14	Cox7c	138.74	190.703	0.45894	1.33436	0.019
ENSMUSG00000073563.2	Csnk1g3	18.6521	25.6466	0.459435	1.36116	0.01885
ENSMUSG00000062373.7	Tmem65	6.47818	8.9099	0.45982	1.32396	0.019
ENSMUSG00000039770.5	Ypel5	28.6864	39.4546	0.459825	1.36002	0.01865
ENSMUSG00000039745.8	Htatip2	16.9329	23.2963	0.46027	1.36145	0.0194
ENSMUSG00000029048.3	Rer1	96.3619	132.604	0.460585	1.24098	0.0244
ENSMUSG00000060224.3	Pyroxd2	1.7215	2.36927	0.460773	1.21278	0.03585
ENSMUSG00000037536.13	Fbxo34	8.42518	11.5983	0.461136	1.3415	0.0207
ENSMUSG00000031090.14	Nadsyn1	15.6919	21.6156	0.462053	1.02958	0.0392
ENSMUSG00000039983.13	Ccdc32	13.8709	19.1083	0.462131	1.26117	0.02765
ENSMUSG00000022844.7	Pdia5	3.45441	4.7598	0.462462	1.21501	0.0348
ENSMUSG00000021764.6	Ndufs4	46.2255	63.6965	0.462524	1.35828	0.01845
ENSMUSG00000026879.14	Gsn	54.604	75.2604	0.462884	1.22875	0.02855
ENSMUSG00000028470.10	Hint2	32.7824	45.1842	0.462898	1.28105	0.02765
ENSMUSG00000020115.2	Tbk1	30.2117	41.6524	0.46329	1.34832	0.01765
ENSMUSG00000025465.13	Echs1	44.6616	61.5778	0.463376	1.13077	0.0325
ENSMUSG00000032398.7	Snapc5	18.6954	25.7784	0.463483	1.3489	0.0202
ENSMUSG00000024782.7	Ak3	57.4687	79.2531	0.463691	1.00451	0.03985
ENSMUSG00000022671.12	Mzt2	9.1294	12.5938	0.46412	1.22725	0.03395
ENSMUSG00000021497.9	Txndc15	18.1151	24.9993	0.464691	1.37719	0.0174
ENSMUSG00000036278.6	Macrod1	3.76177	5.19457	0.465591	1.18607	0.0408
ENSMUSG00000035093.16	Secisbp2l	14.638	20.2165	0.465815	1.17213	0.0208
ENSMUSG00000019173.11	Rab5c	104.801	144.863	0.467029	1.24529	0.02585
ENSMUSG00000024846.5	Cst6	8.59868	11.8899	0.467548	1.37746	0.01545
ENSMUSG00000046798.14	Cldn12	7.7687	10.7427	0.46761	1.02284	0.02415
ENSMUSG00000048720.7	Tbc1d12	1.42175	1.96715	0.468442	1.2223	0.03215
ENSMUSG00000029528.18	Pxn	29.8933	41.3734	0.468882	1.0637	0.0359
ENSMUSG00000036751.7	Cox6b1	1005.19	1391.6	0.469287	1.20414	0.03525
ENSMUSG00000036611.5	Eepd1	7.65127	10.5935	0.469403	1.37611	0.01365
ENSMUSG00000050856.16	Atp5k	416.002	576.085	0.469689	1.36887	0.01475
ENSMUSG00000022180.6	Slc7a8	33.2953	46.1229	0.470166	1.30778	0.02045
ENSMUSG00000020621.5	Rdh14	14.5452	20.1572	0.470755	1.3745	0.0165
ENSMUSG00000028572.13	Hook1	38.605	53.5282	0.471512	0.760007	0.0401
ENSMUSG00000028521.17	Slc35d1	10.7622	14.9238	0.471645	1.35979	0.01585
ENSMUSG00000026197.12	Zfand2b	21.119	29.2881	0.471778	1.25632	0.0348
ENSMUSG00000048970.9	C1galt1c1	23.8481	33.0853	0.472312	1.37984	0.0177
ENSMUSG00000024190.6	Dusp1	8.57719	11.8998	0.472355	1.20519	0.03835
ENSMUSG00000028214.13	Gem	12.1583	16.8687	0.472412	1.39473	0.0132
ENSMUSG00000022750.17	Klhl22	10.536	14.6204	0.472655	1.04912	0.0334
ENSMUSG00000015839.6	Nfe2l2	57.0414	79.1567	0.472702	1.32514	0.02195
ENSMUSG00000021252.11	0610007P14Rik	79.718	110.628	0.472744	1.22535	0.0305
ENSMUSG00000061665.6	Cd2ap	38.0116	52.7631	0.473088	1.28069	0.02375
ENSMUSG00000038170.15	Pde4dip	17.5432	24.3613	0.47368	0.698179	0.0258
ENSMUSG00000058690.14	Ccser2	11.8847	16.5154	0.474707	1.28877	0.01425
ENSMUSG00000029407.10	Uso1	43.5824	60.5803	0.475102	1.15805	0.0335
ENSMUSG00000024866.9	Acy3	13.3537	18.5664	0.475451	1.40153	0.0139
ENSMUSG00000024998.17	Plce1	2.07392	2.88354	0.475484	1.15947	0.02075
ENSMUSG00000035828.10	Pim3	14.7843	20.5613	0.475871	1.4091	0.01375
ENSMUSG00000051079.8	Rgs13	19.8359	27.5935	0.476215	1.3524	0.0184
ENSMUSG00000050144.13	Slc25a44	14.7273	20.4995	0.477097	1.40809	0.0143
ENSMUSG00000033938.5	Ndufb7	123.411	171.873	0.477873	1.34887	0.0175
ENSMUSG00000030101.15	Sumf1	12.9708	18.068	0.478165	1.22788	0.013
ENSMUSG00000035173.14	Ccdc186	10.558	14.7091	0.478375	1.10263	0.01705
ENSMUSG00000002409.18	Dyrk1b	4.88575	6.80704	0.478449	1.35322	0.01915
ENSMUSG00000024527.9	Afg3l2	27.6387	38.5194	0.478895	1.38617	0.01795
ENSMUSG00000032741.9	Tpcn1	15.4637	21.5559	0.479193	1.36402	0.01495
ENSMUSG00000020231.15	Dip2a	5.77438	8.05043	0.4794	1.03433	0.0392
ENSMUSG00000002015.5	Bcap31	118.782	165.605	0.479421	1.36985	0.01615
ENSMUSG00000101856.1	1700096K18Rik	2.898	4.04063	0.479521	1.13678	0.04255
ENSMUSG00000021285.14	Ppp1r13b	8.9964	12.5436	0.479535	1.41358	0.0105
ENSMUSG00000023243.8	Kcnk5	17.1289	23.8832	0.479561	1.408	0.01635
ENSMUSG00000051147.10	Nat2	20.6622	28.8141	0.479778	1.42125	0.0137
ENSMUSG00000033623.13	Pcgf3	8.31673	11.6004	0.480081	0.823127	0.0161
ENSMUSG00000004394.12	Tmed4	57.9427	80.8204	0.480092	1.23541	0.0305
ENSMUSG00000025019.15	Lcor	2.26515	3.15971	0.480184	1.28528	0.0264
ENSMUSG00000002265.16	Peg3	0.392891	0.548194	0.480557	1.01761	0.0488
ENSMUSG00000024521.7	Pmaip1	32.7386	45.6805	0.480586	1.35545	0.0177
ENSMUSG00000044496.6	2510039O18Rik	30.802	42.9871	0.480878	1.39543	0.0153
ENSMUSG00000025371.12	Chmp6	26.7767	37.3812	0.481335	1.17934	0.0144
ENSMUSG00000032081.10	Apoc3	295.758	413.109	0.482104	1.38101	0.01585
ENSMUSG00000073643.11	Wdfy1	11.3949	15.9175	0.482222	1.03346	0.0318
ENSMUSG00000034789.7	Rab24	25.0663	35.017	0.482307	1.4293	0.0139
ENSMUSG00000040139.14	9430038I01Rik	16.0804	22.4686	0.482607	1.31602	0.02305
ENSMUSG00000047604.3	Frat2	5.74926	8.03424	0.482784	1.35536	0.0193
ENSMUSG00000036155.13	Mgat5	5.91165	8.26133	0.482814	1.37597	0.0156
ENSMUSG00000044952.5	Kctd21	2.17573	3.04318	0.484076	1.26183	0.02995
ENSMUSG00000020250.9	Txnrd1	59.9102	83.7961	0.484082	1.30354	0.02235
ENSMUSG00000027222.14	Pex16	33.7964	47.2824	0.484434	1.26741	0.02655
ENSMUSG00000040648.14	Ppip5k2	20.7838	29.0851	0.484817	1.10426	0.0287
ENSMUSG00000030747.5	Dgat2	63.7667	89.253	0.485098	1.35068	0.0159
ENSMUSG00000003534.17	Ddr1	13.8442	19.3776	0.485104	1.25232	0.0133
ENSMUSG00000019820.9	Utrn	5.05333	7.07386	0.485264	1.42594	0.01215
ENSMUSG00000036299.4	BC031181	71.3548	99.8855	0.485264	1.42708	0.01365
ENSMUSG00000003464.13	Pex19	41.2929	57.8225	0.485735	1.17807	0.01945
ENSMUSG00000037260.8	Hgsnat	11.8322	16.5708	0.485928	1.1145	0.04735
ENSMUSG00000020444.19	Guk1	56.3807	78.9617	0.485951	1.29924	0.0183
ENSMUSG00000022551.7	Cyc1	184.369	258.339	0.48667	1.31591	0.0232
ENSMUSG00000021553.13	Slc28a3	3.22779	4.52379	0.486982	1.28375	0.0236
ENSMUSG00000030483.14	Cyp2b10	26.3722	36.9619	0.487018	1.3394	0.01895
ENSMUSG00000041225.16	Arhgap12	15.91	22.299	0.487052	1.24255	0.01315
ENSMUSG00000000326.12	Comt	36.9678	51.8347	0.487648	1.1877	0.0396
ENSMUSG00000052302.5	Tbc1d30	1.4313	2.00762	0.488163	1.3105	0.0222
ENSMUSG00000051319.6	1500011K16Rik	13.5552	19.0137	0.488193	1.30686	0.02545
ENSMUSG00000038208.13	Pgap3	5.88659	8.25944	0.48861	1.29131	0.0223
ENSMUSG00000021973.8	Micu2	38.1314	53.5021	0.488616	1.41798	0.01405
ENSMUSG00000025357.7	Dgka	69.098	96.9556	0.488679	1.29618	0.02395
ENSMUSG00000040498.7	Igsf23	52.154	73.1958	0.488984	1.31182	0.02335
ENSMUSG00000000805.18	Car4	153.781	215.83	0.489019	1.20335	0.0264
ENSMUSG00000048332.13	Lhfp	4.95652	6.95674	0.489085	1.32983	0.02205
ENSMUSG00000066877.11	Nck2	9.04822	12.7011	0.489244	1.19699	0.02
ENSMUSG00000030231.11	Plekha5	13.9141	19.5377	0.48971	1.00658	0.03655
ENSMUSG00000007872.3	Id3	70.9336	99.6296	0.490105	1.29302	0.0133
ENSMUSG00000037152.11	Ndufc1	243.006	341.331	0.490181	1.40157	0.0149
ENSMUSG00000030652.11	Coq7	21.7278	30.5279	0.490588	1.38648	0.0165
ENSMUSG00000040813.16	Tex264	20.4586	28.7514	0.490926	1.2137	0.0251
ENSMUSG00000024146.9	Cript	49.8538	70.067	0.49103	1.42695	0.01335
ENSMUSG00000046062.5	Ppp1r15b	60.928	85.6613	0.491538	1.21132	0.0364
ENSMUSG00000024383.8	Map3k2	8.35387	11.7477	0.49186	1.4575	0.01245
ENSMUSG00000070002.7	Ell	12.8669	18.0967	0.492069	1.39206	0.00975
ENSMUSG00000027011.14	Ube2e3	20.166	28.3676	0.492319	1.2883	0.01575
ENSMUSG00000022285.16	Ywhaz	86.5171	121.749	0.492857	1.23593	0.0234
ENSMUSG00000053541.3	Gm4759	0.775928	1.09205	0.493045	1.25646	0.02965
ENSMUSG00000046733.7	Gprc5a	14.6355	20.6032	0.493403	1.45795	0.012
ENSMUSG00000028885.8	Smpdl3b	29.5981	41.6791	0.49382	1.45426	0.0116
ENSMUSG00000000171.5	Sdhd	208.257	293.293	0.493976	1.33845	0.02175
ENSMUSG00000024425.3	Ndfip1	103.369	145.623	0.494433	1.45638	0.01025
ENSMUSG00000025510.14	Cd151	48.3471	68.1302	0.494866	1.06679	0.03845
ENSMUSG00000025091.3	Pnliprp2	3.46948	4.88972	0.49503	1.27472	0.02655
ENSMUSG00000064213.5	Defa24	369.504	520.792	0.495118	1.2161	0.03675
ENSMUSG00000041548.4	Hspb8	3.35933	4.73755	0.495967	1.29934	0.02245
ENSMUSG00000039157.12	Fam102a	33.1333	46.7318	0.496122	1.10537	0.0185
ENSMUSG00000028003.6	Lrat	2.95576	4.17015	0.49657	1.40573	0.01435
ENSMUSG00000025544.13	Tm9sf2	122.832	173.299	0.496577	1.20981	0.0336
ENSMUSG00000038462.3	Uqcrfs1	151.429	213.664	0.4967	1.37884	0.0157
ENSMUSG00000034308.13	Sdr42e1	2.41876	3.41333	0.496911	1.28061	0.02335
ENSMUSG00000003269.16	Cyth2	30.1181	42.5069	0.497068	1.2859	0.0239
ENSMUSG00000110129.1	Gm45453	4.14221	5.84795	0.497528	1.17019	0.04475
ENSMUSG00000030122.12	Ptms	131.959	186.393	0.498253	1.29624	0.02
ENSMUSG00000029149.14	Krtcap3	39.4194	55.6872	0.498441	1.30512	0.02245
ENSMUSG00000027187.10	Cat	50.9336	71.9668	0.498716	1.4095	0.01435
ENSMUSG00000028461.12	Ccdc107	31.7193	44.8185	0.498732	1.4003	0.0131
ENSMUSG00000040969.14	Arhgef38	0.948495	1.3404	0.498955	1.12198	0.03225
ENSMUSG00000019872.13	Smpdl3a	64.979	91.8476	0.499267	1.35012	0.0146
ENSMUSG00000021996.16	Esd	116.194	164.247	0.499337	1.2087	0.03695
ENSMUSG00000040234.16	Tm7sf3	11.103	15.702	0.5	1.17239	0.04055
ENSMUSG00000049922.8	Slc35c1	24.4093	34.527	0.500296	1.46753	0.011
ENSMUSG00000038150.7	Ormdl3	30.6291	43.3254	0.500311	1.47234	0.0118
ENSMUSG00000028150.14	Rorc	14.2481	20.1555	0.500407	1.43305	0.01205
ENSMUSG00000074064.6	Mlycd	10.0386	14.2083	0.501178	1.48678	0.01015
ENSMUSG00000027822.16	Slc33a1	17.8193	25.222	0.501239	1.48495	0.00925
ENSMUSG00000022528.7	Hes1	14.4511	20.4551	0.501278	1.30819	0.0196
ENSMUSG00000054499.9	Dedd2	21.2085	30.0204	0.501305	1.32719	0.0225
ENSMUSG00000028992.13	Nmnat1	4.31415	6.10748	0.5015	1.26846	0.02655
ENSMUSG00000015759.10	Cnih1	49.125	69.5479	0.501551	1.48279	0.0086
ENSMUSG00000030876.7	Mettl9	35.4884	50.2493	0.501756	1.1271	0.04405
ENSMUSG00000031490.6	Eif4ebp1	16.7269	23.6917	0.502218	1.33965	0.01935
ENSMUSG00000039450.11	Dcxr	14.3948	20.3908	0.502365	1.39835	0.01535
ENSMUSG00000054469.13	Lclat1	11.1134	15.7465	0.502731	1.23675	0.0083
ENSMUSG00000019487.10	Trip10	9.12473	12.9322	0.503118	1.482	0.0115
ENSMUSG00000039457.3	Ppl	0.632108	0.896021	0.503361	1.30731	0.0224
ENSMUSG00000032114.9	Slc37a4	29.6498	42.0516	0.504136	1.12366	0.04695
ENSMUSG00000024913.16	Lrp5	8.33244	11.818	0.504177	1.38602	0.01665
ENSMUSG00000032714.6	Syde1	2.9584	4.19726	0.504631	1.39657	0.01495
ENSMUSG00000071266.13	Zfp946	6.42619	9.11775	0.504714	1.32903	0.017
ENSMUSG00000029238.11	Clock	7.63243	10.8308	0.504919	1.47736	0.00895
ENSMUSG00000062098.11	Btbd3	1.76719	2.5081	0.505139	1.32903	0.0182
ENSMUSG00000037887.11	Dusp8	1.95897	2.78101	0.505511	1.35981	0.01575
ENSMUSG00000022610.9	Mapk12	1.77311	2.51831	0.506176	1.23091	0.0292
ENSMUSG00000031349.4	Nsdhl	17.0375	24.1997	0.506277	1.48985	0.00845
ENSMUSG00000055128.14	Cgrrf1	12.5008	17.7577	0.506418	1.23726	0.0309
ENSMUSG00000056153.14	Socs6	4.51441	6.41393	0.506672	1.26179	0.01495
ENSMUSG00000033735.9	Spr	29.6498	42.1271	0.506725	1.4421	0.01145
ENSMUSG00000034422.14	Parp14	27.87	39.6066	0.507028	1.33381	0.0175
ENSMUSG00000056673.14	Kdm5d	6.89679	9.8016	0.507092	1.36478	0.01505
ENSMUSG00000060002.14	Chpt1	41.3949	58.8603	0.507841	1.26327	0.02075
ENSMUSG00000021640.5	Naip1	14.1594	20.138	0.508162	1.39526	0.0144
ENSMUSG00000059495.14	Arhgef12	5.65626	8.04474	0.508196	1.14193	0.00995
ENSMUSG00000021375.9	Kif13a	4.80165	6.8306	0.508482	1.4762	0.0119
ENSMUSG00000062908.12	Acadm	55.0484	78.3486	0.509206	0.956751	0.04305
ENSMUSG00000037904.14	Ankrd9	12.0112	17.096	0.509283	1.2066	0.0193
ENSMUSG00000020300.14	Cpeb4	17.516	24.9441	0.510028	1.46046	0.011
ENSMUSG00000090841.1	Myl6	386.168	550.131	0.510548	1.33985	0.01905
ENSMUSG00000023068.15	Nus1	28.1092	40.0477	0.510675	1.46026	0.011
ENSMUSG00000020903.13	Stx8	28.311	40.3648	0.511736	1.19469	0.03815
ENSMUSG00000008136.14	Fhl2	11.8607	16.9106	0.511738	1.47626	0.0093
ENSMUSG00000032076.19	Cadm1	1.08631	1.54946	0.512327	1.19358	0.03065
ENSMUSG00000028223.8	Decr1	28.0327	39.9906	0.512549	1.45161	0.0094
ENSMUSG00000035885.4	Cox8a	508.059	724.787	0.512561	1.37015	0.01825
ENSMUSG00000041685.15	Fcho2	19.4437	27.7432	0.512833	1.48432	0.0089
ENSMUSG00000022500.14	Litaf	54.1342	77.243	0.512864	1.19361	0.011
ENSMUSG00000031253.15	Srpx2	0.789323	1.12673	0.513452	1.15935	0.04605
ENSMUSG00000027809.14	Etfdh	22.7875	32.5313	0.513586	1.3507	0.0125
ENSMUSG00000006281.7	Tep1	15.9906	22.8309	0.513769	1.39553	0.01555
ENSMUSG00000000001.4	Gnai3	79.505	113.525	0.51389	1.36176	0.01815
ENSMUSG00000096401.2	Gm21811	1.84465	2.63482	0.514361	1.13074	0.04715
ENSMUSG00000045176.3	Borcs6	8.6517	12.3582	0.514418	1.45576	0.01205
ENSMUSG00000029020.13	Mfn2	24.4763	34.9811	0.51519	1.43493	0.0084
ENSMUSG00000057346.11	Apol9a	12.5771	17.978	0.51544	1.50786	0.0089
ENSMUSG00000028755.3	Cda	45.0272	64.3768	0.515743	1.49869	0.009
ENSMUSG00000023089.12	Ndufa5	142.319	203.522	0.516049	1.39319	0.01475
ENSMUSG00000042043.5	Tbca	90.937	130.05	0.516122	1.54104	0.0066
ENSMUSG00000022272.17	Myo10	3.23531	4.62783	0.516431	1.02361	0.01385
ENSMUSG00000020241.13	Col6a2	4.93987	7.06703	0.516631	1.53679	0.0069
ENSMUSG00000054091.9	1810037I17Rik	38.5096	55.0927	0.516641	1.53193	0.00765
ENSMUSG00000041126.16	H2afv	112.85	161.452	0.516696	1.30169	0.023
ENSMUSG00000059811.12	Atl2	44.6651	63.9319	0.517387	1.47184	0.01085
ENSMUSG00000024910.4	Ctsw	4.88769	6.9969	0.517562	1.37375	0.01645
ENSMUSG00000047187.9	Rab2a	61.4801	88.0867	0.518803	1.48492	0.01085
ENSMUSG00000036894.3	Rap2b	3.1355	4.49413	0.519347	1.50327	0.008
ENSMUSG00000036298.10	Slc2a13	0.563268	0.807363	0.519395	1.14943	0.03515
ENSMUSG00000027876.4	Reg4	3.82736	5.48889	0.520163	1.28101	0.02425
ENSMUSG00000022040.7	Ephx2	61.8219	88.6921	0.520687	1.45932	0.01055
ENSMUSG00000015869.16	Prpsap1	81.2827	116.644	0.521094	1.15765	0.0444
ENSMUSG00000058618.6	AY761184	20.0579	28.7877	0.521287	1.29849	0.023
ENSMUSG00000024038.16	Ndufv3	105.353	151.222	0.521435	1.39658	0.0176
ENSMUSG00000006906.10	Stambp	13.6149	19.5444	0.521562	1.29261	0.0219
ENSMUSG00000039474.13	Wfs1	4.09902	5.88479	0.521712	1.46626	0.00925
ENSMUSG00000038732.14	Mboat1	7.90044	11.3426	0.521748	1.27232	0.0234
ENSMUSG00000022244.6	Amacr	4.62993	6.64992	0.522348	1.45814	0.01195
ENSMUSG00000038141.9	Tmem181a	4.14575	5.95519	0.522514	1.49266	0.0094
ENSMUSG00000031570.17	Plpp5	24.2355	34.8157	0.522615	1.22473	0.03025
ENSMUSG00000026836.15	Acvr1	3.30134	4.74284	0.522699	1.30826	0.01685
ENSMUSG00000046697.16	Enpp7	103.969	149.393	0.522956	1.40496	0.01475
ENSMUSG00000021486.6	Prelid1	167.43	240.591	0.523027	1.3581	0.0193
ENSMUSG00000028098.13	Rnf115	37.1597	53.3982	0.523053	1.51852	0.0077
ENSMUSG00000021752.12	Kctd6	5.42435	7.79488	0.523076	1.4028	0.0158
ENSMUSG00000032392.11	Parp16	4.10911	5.90708	0.523621	1.43155	0.01275
ENSMUSG00000042272.17	Sestd1	3.90958	5.62121	0.523869	1.24461	0.02155
ENSMUSG00000017756.8	Slc12a7	20.9266	30.0889	0.523893	1.49454	0.0087
ENSMUSG00000037710.8	Cisd1	41.0122	58.9832	0.524252	1.55799	0.0068
ENSMUSG00000029334.14	Prkg2	7.59062	10.9172	0.52431	1.53918	0.0065
ENSMUSG00000038518.15	Jarid2	13.828	19.9032	0.52541	0.968383	0.007
ENSMUSG00000063172.13	Hspb11	10.6627	15.3499	0.525659	1.33193	0.0214
ENSMUSG00000028879.4	Stx12	35.0889	50.5185	0.525797	1.39755	0.00905
ENSMUSG00000046229.9	Scand1	40.6238	58.4926	0.525926	1.44948	0.01225
ENSMUSG00000030200.13	Bcl2l14	6.63656	9.55602	0.525975	1.46549	0.0102
ENSMUSG00000025283.15	Sat1	172.751	248.839	0.52652	1.32658	0.02005
ENSMUSG00000014313.14	Cox6c	361.416	520.615	0.526556	1.15713	0.04395
ENSMUSG00000099876.1	Gm29650	3.28789	4.73644	0.526641	1.18476	0.0456
ENSMUSG00000024642.16	Tle4	15.2568	21.9793	0.526699	1.55178	0.00685
ENSMUSG00000026029.14	Casp8	59.0605	85.12	0.527306	1.47458	0.01125
ENSMUSG00000107761.1	2010008C14Rik	16.17	23.3123	0.527774	1.37629	0.01785
ENSMUSG00000022848.8	Dirc2	18.2624	26.3324	0.527958	1.37166	0.0165
ENSMUSG00000039910.9	Cited2	27.6822	39.9157	0.527995	1.57712	0.00755
ENSMUSG00000068523.12	Gng5	63.2431	91.2016	0.528151	1.51139	0.00935
ENSMUSG00000035325.16	Sec31a	110.463	159.318	0.528345	1.11933	0.0373
ENSMUSG00000020869.8	Lrrc59	78.8956	113.807	0.528572	1.29768	0.02515
ENSMUSG00000029552.19	Tes	40.1148	57.8665	0.528592	1.50775	0.00845
ENSMUSG00000003955.7	Fam162a	73.6177	106.237	0.529158	1.53014	0.0083
ENSMUSG00000022969.13	Il10rb	53.089	76.628	0.529459	1.18552	0.02725
ENSMUSG00000019302.16	Atp6v0a1	29.6608	42.824	0.529862	0.846903	0.0347
ENSMUSG00000034785.14	Dio1	11.7365	16.9456	0.529902	1.50115	0.0063
ENSMUSG00000019210.10	Atp6v1e1	58.6395	84.67	0.529976	1.44457	0.011
ENSMUSG00000110573.1	RP23-383B20.1	36.0377	52.0422	0.530176	1.50821	0.0077
ENSMUSG00000001542.6	Ell2	25.2917	36.5241	0.530188	1.51407	0.0086
ENSMUSG00000036391.16	Sec24a	15.9077	22.9743	0.530295	1.52985	0.007
ENSMUSG00000030704.14	Rab6a	54.7117	79.0274	0.530504	1.2348	0.0185
ENSMUSG00000021290.5	2010107E04Rik	541.755	782.582	0.530601	1.536	0.006
ENSMUSG00000063236.5	1110038F14Rik	19.7983	28.6184	0.531565	1.56117	0.0075
ENSMUSG00000031007.2	Atp6ap2	65.4628	94.6455	0.531858	1.50443	0.0085
ENSMUSG00000030788.16	Rnf141	16.583	23.976	0.531884	0.886791	0.03115
ENSMUSG00000018567.14	Gabarap	316.26	457.258	0.531898	1.35906	0.01665
ENSMUSG00000029321.1	Slc10a6	0.789151	1.14131	0.532319	1.15905	0.0419
ENSMUSG00000096768.7	Erdr1	19.9968	28.9249	0.532548	1.48564	0.0102
ENSMUSG00000031628.9	Casp3	38.4187	55.5887	0.532983	1.52877	0.00655
ENSMUSG00000004789.9	Dlst	95.7881	138.618	0.533199	1.39201	0.0164
ENSMUSG00000025856.15	Pdgfa	12.3636	17.8998	0.53384	1.35797	0.0177
ENSMUSG00000054452.9	Aes	174.616	252.823	0.53394	1.37654	0.0178
ENSMUSG00000021796.14	Bmpr1a	10.5485	15.2766	0.53429	1.52192	0.006
ENSMUSG00000044147.7	Arf6	91.5524	132.621	0.534636	1.33465	0.0193
ENSMUSG00000039100.9	March6	29.0787	42.1347	0.535047	1.48233	0.0098
ENSMUSG00000061130.12	Ppm1b	21.213	30.7384	0.535095	1.52947	0.00815
ENSMUSG00000030613.13	Ccdc90b	11.481	16.6531	0.536542	1.50239	0.00925
ENSMUSG00000066595.9	Mfsd7b	27.6141	40.0641	0.536906	1.47238	0.00725
ENSMUSG00000026568.6	Mpc2	72.7946	105.631	0.537132	1.2947	0.0249
ENSMUSG00000022057.7	Adamdec1	28.5595	41.4434	0.537173	1.59983	0.0057
ENSMUSG00000054641.10	Mmrn1	0.469088	0.680777	0.537323	1.19945	0.0394
ENSMUSG00000026078.10	Pdcl3	62.6316	90.9234	0.537761	1.49428	0.0106
ENSMUSG00000060703.12	Cd302	14.5471	21.1236	0.538121	1.55496	0.00665
ENSMUSG00000034201.13	Gas2l1	13.4402	19.5164	0.538131	1.21044	0.0343
ENSMUSG00000032661.9	Oas3	13.9494	20.2571	0.538221	1.09551	0.04585
ENSMUSG00000018932.9	Map2k3	36.1313	52.4768	0.538432	1.4359	0.00685
ENSMUSG00000052957.7	Gas1	1.81945	2.64383	0.539133	1.38562	0.01635
ENSMUSG00000027227.7	Sord	31.8456	46.2775	0.539217	1.56351	0.0067
ENSMUSG00000004591.16	Pkn2	15.9231	23.1428	0.539439	1.24212	0.006
ENSMUSG00000031021.13	Tmem9b	43.3311	62.9841	0.539583	1.5237	0.0061
ENSMUSG00000079440.2	Alpi	158.998	231.139	0.539753	1.31804	0.023
ENSMUSG00000021930.14	Spryd7	13.3893	19.4788	0.54082	1.45831	0.0118
ENSMUSG00000021771.13	Vdac2	270.529	393.645	0.541111	1.07352	0.0306
ENSMUSG00000030538.15	Cib1	281.437	409.586	0.541351	1.37193	0.0175
ENSMUSG00000025575.14	Cant1	39.4544	57.4267	0.541535	1.46647	0.0097
ENSMUSG00000028719.8	Cmpk1	120.82	175.868	0.541637	0.963562	0.04225
ENSMUSG00000021266.16	Wars	26.3756	38.4029	0.54201	1.4547	0.00705
ENSMUSG00000032018.14	Sc5d	46.3301	67.5123	0.543201	1.35238	0.0167
ENSMUSG00000069520.5	Tmem19	23.4881	34.2276	0.543234	1.62295	0.00505
ENSMUSG00000015335.16	Zdhhc12	20.604	30.0278	0.543378	1.4161	0.0155
ENSMUSG00000049680.17	Urgcp	13.3726	19.4929	0.543666	1.03394	0.02925
ENSMUSG00000038690.15	Atp5j2	250.138	364.623	0.543681	1.46743	0.0112
ENSMUSG00000011884.13	Gltp	60.5851	88.3381	0.544073	1.5583	0.00605
ENSMUSG00000025860.14	Xiap	37.1096	54.1115	0.544144	1.27231	0.01065
ENSMUSG00000021871.17	Pnp	91.3747	133.283	0.544623	1.14564	0.0464
ENSMUSG00000059325.14	Hopx	18.7897	27.4076	0.544632	1.57258	0.0067
ENSMUSG00000021696.8	Elovl7	9.50022	13.8603	0.544925	1.54168	0.0074
ENSMUSG00000038807.18	Rap1gap2	6.36024	9.27938	0.544948	1.38868	0.00835
ENSMUSG00000040128.9	Pnrc1	70.999	103.603	0.5452	1.47812	0.01035
ENSMUSG00000031516.11	Dctn6	68.2609	99.6168	0.54533	1.31338	0.02175
ENSMUSG00000021432.14	Slc35b3	17.2074	25.116	0.545574	1.58125	0.0057
ENSMUSG00000027957.13	Slc35a3	31.5189	46.0089	0.545696	0.944303	0.0452
ENSMUSG00000030682.4	Cdipt	87.8237	128.202	0.54574	1.13799	0.02815
ENSMUSG00000020149.17	Rab1a	172.782	252.324	0.546324	1.30114	0.02235
ENSMUSG00000090035.3	Galnt4	10.132	14.7969	0.546376	1.27186	0.0301
ENSMUSG00000050846.8	Zfp623	2.767	4.04266	0.546979	1.45291	0.01335
ENSMUSG00000025139.14	Tollip	28.2004	41.2148	0.547449	1.51214	0.0082
ENSMUSG00000064181.5	Rab3ip	9.56641	13.9832	0.547642	1.60309	0.0059
ENSMUSG00000044628.4	Rnf208	2.97321	4.34606	0.547687	1.21778	0.0341
ENSMUSG00000041697.8	Cox6a1	529.312	773.844	0.547924	1.44787	0.0117
ENSMUSG00000041836.10	Ptpre	6.6009	9.65103	0.54802	1.56244	0.00665
ENSMUSG00000027195.10	Hsd17b12	57.9756	84.7843	0.54835	1.52349	0.0078
ENSMUSG00000022665.14	Ccdc80	1.10153	1.6117	0.549074	1.0209	0.02505
ENSMUSG00000027519.10	Rab22a	12.6089	18.45	0.549181	1.12912	0.03725
ENSMUSG00000032062.2	2310030G06Rik	9.92637	14.5248	0.549184	1.49651	0.0097
ENSMUSG00000015962.5	1700016C15Rik	2.38045	3.48356	0.549329	1.18787	0.04145
ENSMUSG00000036885.14	Arhgef26	3.41657	5.00197	0.549947	1.50643	0.00555
ENSMUSG00000035840.6	Lysmd3	15.8434	23.2122	0.550998	1.63935	0.00435
ENSMUSG00000022210.6	Dhrs4	24.2081	35.4703	0.551117	1.64138	0.00415
ENSMUSG00000040997.13	Abhd4	16.8666	24.7157	0.551264	1.50883	0.00415
ENSMUSG00000028271.9	Gtf2b	32.7795	48.0341	0.551265	1.62335	0.00575
ENSMUSG00000023186.14	Vwa5a	14.3226	20.9885	0.55131	1.27691	0.00905
ENSMUSG00000066324.2	Impad1	13.5663	19.8859	0.551716	1.5822	0.0073
ENSMUSG00000032330.7	Cox7a2	368.496	540.221	0.551902	1.3882	0.01575
ENSMUSG00000027552.14	E2f5	9.44997	13.8571	0.552245	1.18364	0.0401
ENSMUSG00000053110.13	Yap1	7.7586	11.3813	0.552793	1.37787	0.00425
ENSMUSG00000078670.3	Fam174b	2.80534	4.11618	0.553133	1.31404	0.01605
ENSMUSG00000053559.12	Smagp	43.7428	64.1849	0.55319	1.64059	0.00475
ENSMUSG00000047371.7	Zfp768	6.35246	9.32837	0.55431	1.62716	0.00555
ENSMUSG00000076545.2	Igkv4-72	108.583	159.493	0.554689	1.5883	0.00635
ENSMUSG00000019577.6	Pdk4	2.33165	3.42554	0.554976	1.32482	0.01855
ENSMUSG00000052837.6	Junb	58.5096	85.9729	0.555209	1.56891	0.0082
ENSMUSG00000018042.17	Cyb5r3	64.7965	95.2202	0.555352	1.2056	0.0156
ENSMUSG00000026024.14	Als2	6.42899	9.44854	0.5555	1.46168	0.0077
ENSMUSG00000048572.4	Tmem252	5.08914	7.47958	0.555537	1.54387	0.00845
ENSMUSG00000097006.7	9530082P21Rik	7.19601	10.5774	0.555712	1.49902	0.0094
ENSMUSG00000051934.4	Spats2	2.15983	3.17546	0.556044	1.47824	0.012
ENSMUSG00000036503.13	Rnf13	34.4741	50.6878	0.556127	1.30295	0.02365
ENSMUSG00000063694.5	Cycs	95.3284	140.223	0.556745	1.15925	0.0447
ENSMUSG00000017009.3	Sdc4	38.2854	56.3183	0.55681	1.62262	0.0047
ENSMUSG00000028618.11	Tmem59	223.856	329.36	0.557097	1.3455	0.0183
ENSMUSG00000014351.12	Gip	12.5435	18.4581	0.557309	1.46699	0.011
ENSMUSG00000041372.10	B4galnt3	3.08083	4.53383	0.557411	1.51027	0.00855
ENSMUSG00000029640.17	Usp12	23.4663	34.5362	0.557519	1.58353	0.00565
ENSMUSG00000048756.11	Foxo3	9.10712	13.4035	0.557546	1.55853	0.00435
ENSMUSG00000092250.1	Gm20467	1.29462	1.90656	0.558438	1.14469	0.0441
ENSMUSG00000033581.16	Igf2bp2	7.18656	10.5847	0.558602	1.13346	0.0189
ENSMUSG00000028709.3	Mob3c	14.3458	21.1318	0.558787	1.41993	0.00485
ENSMUSG00000002227.15	Mov10	20.0005	29.4724	0.55933	1.50709	0.0062
ENSMUSG00000042828.12	Trim72	1.19287	1.75813	0.559605	1.25291	0.03145
ENSMUSG00000048772.15	Tmem53	1.58401	2.33466	0.559631	1.0959	0.0414
ENSMUSG00000067212.8	H2-T23	171.086	252.175	0.559709	1.1902	0.03845
ENSMUSG00000035181.5	Heatr5a	8.21997	12.1219	0.560406	1.64936	0.0043
ENSMUSG00000003227.4	Edar	0.469708	0.692742	0.560554	1.25936	0.0281
ENSMUSG00000053198.13	Prx	0.352192	0.519929	0.561951	1.23126	0.03185
ENSMUSG00000041084.8	Ostc	108.687	160.504	0.562431	1.59487	0.00615
ENSMUSG00000032193.9	Ldlr	23.6844	34.9958	0.563248	1.5358	0.0088
ENSMUSG00000053819.16	Camk2d	48.4158	71.5506	0.563485	0.884575	0.01725
ENSMUSG00000079445.3	B3gnt7	15.336	22.668	0.563733	1.62823	0.0055
ENSMUSG00000031089.7	Slc6a14	15.4633	22.857	0.56379	1.38183	0.0192
ENSMUSG00000017631.18	Abr	47.1746	69.7455	0.564091	1.23041	0.00775
ENSMUSG00000030793.4	Pycard	186.586	275.931	0.564462	1.17747	0.0457
ENSMUSG00000061838.7	Suclg2	17.4761	25.8597	0.565322	1.65309	0.0044
ENSMUSG00000074300.4	BC030870	16.9496	25.0812	0.565358	1.63101	0.0049
ENSMUSG00000025868.6	Higd2a	115.583	171.049	0.565489	1.67947	0.0041
ENSMUSG00000005881.13	Ergic3	126.331	186.961	0.565536	1.22665	0.03605
ENSMUSG00000022664.11	Slc35a5	14.8376	21.99	0.567593	1.17495	0.03465
ENSMUSG00000004508.6	Gab2	2.60513	3.86094	0.567598	1.61405	0.00465
ENSMUSG00000034382.14	AI661453	6.37732	9.45342	0.567885	1.29344	0.02255
ENSMUSG00000031168.14	Ebp	61.5485	91.2387	0.567921	1.4364	0.0118
ENSMUSG00000056313.5	1810011O10Rik	35.0376	51.9462	0.568113	1.58866	0.0062
ENSMUSG00000058325.6	Dock1	3.69892	5.48607	0.56867	0.796993	0.01505
ENSMUSG00000051439.6	Cd14	6.77643	10.0518	0.568857	1.59259	0.006
ENSMUSG00000034744.13	Nagk	23.1153	34.2894	0.568911	1.51204	0.01075
ENSMUSG00000078920.3	Ifi47	52.0825	77.265	0.569018	1.27366	0.02215
ENSMUSG00000028080.16	Lrba	20.4326	30.3132	0.569075	1.42958	0.01325
ENSMUSG00000069844.12	Sco1	12.491	18.5494	0.570489	1.19818	0.03675
ENSMUSG00000028636.14	Ppcs	14.1927	21.0878	0.571257	1.60885	0.0065
ENSMUSG00000024863.5	Mbl2	5.53463	8.22414	0.571379	1.49712	0.009
ENSMUSG00000055737.12	Ghr	2.38789	3.54839	0.571433	1.27638	0.0164
ENSMUSG00000002108.10	Nr1h3	22.2022	33.0011	0.571816	1.5287	0.0036
ENSMUSG00000038418.7	Egr1	13.794	20.5097	0.572263	1.68435	0.00315
ENSMUSG00000024731.15	Ms4a10	123.451	183.553	0.572263	1.30072	0.0243
ENSMUSG00000037580.9	Gch1	11.8366	17.5999	0.572313	1.67959	0.0032
ENSMUSG00000033352.11	Map2k4	22.3418	33.2204	0.572322	1.49062	0.00395
ENSMUSG00000030004.6	Nat8	20.3993	30.3365	0.572536	1.66888	0.00405
ENSMUSG00000071528.3	Usmg5	204.476	304.087	0.572554	1.47939	0.0107
ENSMUSG00000020267.6	Hint1	229.526	341.484	0.573161	1.61913	0.0046
ENSMUSG00000002249.18	Tead3	4.85779	7.22779	0.573254	1.2561	0.0174
ENSMUSG00000067714.13	Lpar5	7.27061	10.8185	0.573353	1.54703	0.00785
ENSMUSG00000021636.14	Marveld2	10.4863	15.6083	0.573803	1.64881	0.00465
ENSMUSG00000045671.17	Spred2	5.45633	8.12313	0.574105	1.58836	0.00415
ENSMUSG00000010358.13	Ifi35	67.4635	100.437	0.574112	1.63262	0.00475
ENSMUSG00000060208.5	Defa17	11.3662	16.9257	0.574471	1.22974	0.033
ENSMUSG00000035473.10	Galm	30.5755	45.5322	0.574514	1.62828	0.00345
ENSMUSG00000072704.6	Smim10l1	18.5573	27.6421	0.574886	1.45465	0.0107
ENSMUSG00000050628.6	Ubald2	15.1253	22.5369	0.575329	1.49463	0.00325
ENSMUSG00000054752.16	Fsd1l	1.85796	2.77173	0.577066	1.50771	0.00675
ENSMUSG00000026675.12	Hsd17b7	9.54564	14.2457	0.577608	1.63001	0.00325
ENSMUSG00000030551.14	Nr2f2	4.56032	6.8064	0.577759	1.2377	0.0358
ENSMUSG00000038371.15	Sbf2	6.16236	9.20156	0.578396	1.12053	0.01835
ENSMUSG00000016664.14	Pacsin2	33.5382	50.0874	0.578642	1.61993	0.0057
ENSMUSG00000005615.14	Pcyt1a	27.7681	41.4874	0.579244	1.58765	0.00375
ENSMUSG00000041440.18	Gk5	1.76337	2.63498	0.57946	1.49336	0.00755
ENSMUSG00000074437.5	Defa29	13.4595	20.1192	0.57995	1.35225	0.0186
ENSMUSG00000022912.8	Pros1	3.53554	5.28546	0.580101	1.46094	0.00985
ENSMUSG00000038240.13	Pdss2	8.14359	12.1743	0.580107	1.28427	0.02675
ENSMUSG00000005897.14	Nr2c1	3.44669	5.15377	0.580416	1.61108	0.0064
ENSMUSG00000020821.17	Kif1c	23.0145	34.4172	0.580588	1.54306	0.00605
ENSMUSG00000006390.15	Elovl1	110.307	164.983	0.580794	1.17773	0.03915
ENSMUSG00000029178.14	Klf3	34.0806	50.9792	0.580956	0.820613	0.00765
ENSMUSG00000044165.12	Bcl2l15	98.0002	146.598	0.581014	1.24492	0.0437
ENSMUSG00000071324.11	Armc2	0.356594	0.533463	0.581104	1.00003	0.0359
ENSMUSG00000022246.13	Rai14	4.76294	7.12602	0.581245	1.71022	0.0022
ENSMUSG00000018846.8	Pank3	25.1916	37.7071	0.581897	1.6046	0.00495
ENSMUSG00000031239.5	Itm2a	3.25914	4.8784	0.581919	1.48956	0.00955
ENSMUSG00000005125.12	Ndrg1	31.8852	47.7285	0.581964	1.60216	0.0036
ENSMUSG00000013418.8	B4galnt2	50.9018	76.2035	0.582142	1.61283	0.0061
ENSMUSG00000074207.10	Adh1	106.76	159.854	0.582383	1.41452	0.0149
ENSMUSG00000042306.11	S100a14	5.38063	8.05761	0.582578	1.27617	0.02895
ENSMUSG00000032548.14	Slco2a1	18.4105	27.5897	0.583603	1.54393	0.0056
ENSMUSG00000038020.5	Rapgefl1	8.80589	13.1989	0.583875	1.40755	0.0165
ENSMUSG00000044864.16	Ankrd50	7.78509	11.6723	0.584309	1.15281	0.01535
ENSMUSG00000019806.13	Aig1	12.1299	18.1959	0.585049	1.58325	0.00635
ENSMUSG00000020131.14	Pcsk4	3.64698	5.47088	0.585068	1.42348	0.01395
ENSMUSG00000020258.16	Glyctk	3.66771	5.50351	0.585474	0.957186	0.03075
ENSMUSG00000022570.5	Tsta3	30.2427	45.3869	0.585689	1.70753	0.00215
ENSMUSG00000079111.3	Kdelr2	66.071	99.196	0.586266	1.69289	0.00315
ENSMUSG00000038764.14	Ptpn3	6.11134	9.17625	0.586416	0.886539	0.01145
ENSMUSG00000014846.12	Tppp3	3.85406	5.78836	0.586776	1.32847	0.0209
ENSMUSG00000033114.10	Slc35d2	5.96218	8.95533	0.586906	1.64073	0.0041
ENSMUSG00000034509.8	Mad2l1bp	18.735	28.1412	0.586947	1.69638	0.00265
ENSMUSG00000057596.13	Trim30d	24.7428	37.17	0.587132	1.72155	0.0029
ENSMUSG00000041237.12	Pklr	78.0869	117.309	0.587159	1.00494	0.008
ENSMUSG00000022257.3	Laptm4b	21.7304	32.6458	0.587183	1.70571	0.00345
ENSMUSG00000030340.16	Scnn1a	1.22465	1.84044	0.587685	1.44864	0.009
ENSMUSG00000046447.3	Camk2n1	7.67989	11.5419	0.587721	1.64072	0.00475
ENSMUSG00000024885.8	Aldh3b1	13.0877	19.6713	0.587875	1.73427	0.00255
ENSMUSG00000004535.12	Tax1bp1	93.5979	140.684	0.587915	1.43105	0.0097
ENSMUSG00000064210.6	Ano6	37.8893	56.9775	0.588599	1.57318	0.0051
ENSMUSG00000048779.5	P2ry6	1.44475	2.1728	0.588733	1.3056	0.01975
ENSMUSG00000056629.15	Fkbp2	50.1324	75.3995	0.588811	1.74589	0.0021
ENSMUSG00000031217.8	Efnb1	20.9573	31.52	0.588815	1.59202	0.0034
ENSMUSG00000021096.10	Ppm1a	28.6457	43.0866	0.58892	1.71011	0.00335
ENSMUSG00000059714.13	Flot1	28.9762	43.6034	0.589573	1.31057	0.02535
ENSMUSG00000025648.17	Pfkfb4	31.1524	46.9009	0.590274	1.18807	0.01265
ENSMUSG00000020263.14	Appl2	28.1083	42.3193	0.590319	1.15309	0.03595
ENSMUSG00000027952.16	Pmvk	20.8404	31.3963	0.59121	1.69311	0.0036
ENSMUSG00000038332.13	Sesn1	50.3757	75.8919	0.591216	1.65383	0.00405
ENSMUSG00000030472.9	Ceacam18	18.7142	28.1936	0.591233	1.72822	0.0028
ENSMUSG00000025555.14	Farp1	2.53171	3.8145	0.591384	1.09985	0.02825
ENSMUSG00000050732.9	Vamp8	110.678	166.824	0.591962	1.66788	0.0039
ENSMUSG00000008090.14	Fgfrl1	2.30947	3.48197	0.592347	1.2884	0.01445
ENSMUSG00000030688.15	Stard10	89.0294	134.246	0.592528	1.38628	0.01795
ENSMUSG00000026932.14	Nacc2	4.13437	6.23565	0.592873	1.51022	0.00225
ENSMUSG00000063952.15	Brpf3	25.9505	39.1404	0.592898	1.30247	0.0065
ENSMUSG00000045180.13	Shroom2	1.55791	2.35011	0.593118	1.50856	0.0075
ENSMUSG00000022108.7	Itm2b	365.626	551.677	0.593456	1.33963	0.02135
ENSMUSG00000020658.9	Efr3b	2.39337	3.61277	0.594059	1.67854	0.00345
ENSMUSG00000053004.9	Hrh1	1.71691	2.59271	0.59465	1.12704	0.0194
ENSMUSG00000024091.8	Vapa	81.2155	122.724	0.595595	1.71272	0.0023
ENSMUSG00000025509.15	Pnpla2	46.8475	70.805	0.595878	1.66339	0.0048
ENSMUSG00000030188.12	Magohb	21.7946	32.9408	0.595904	1.37723	0.0174
ENSMUSG00000054065.12	Pkp3	56.6107	85.5819	0.596231	1.17822	0.0153
ENSMUSG00000047123.8	Ticam1	13.9638	21.1121	0.596377	1.76688	0.0022
ENSMUSG00000042569.13	Dhrs7b	21.0173	31.7791	0.596501	1.75251	0.0023
ENSMUSG00000035372.1	1810055G02Rik	18.7883	28.4093	0.59653	1.78113	0.0021
ENSMUSG00000032226.5	Gcnt3	13.194	19.9505	0.59654	1.62599	0.0055
ENSMUSG00000034459.8	Ifit1	20.3171	30.7243	0.596681	1.77284	0.00315
ENSMUSG00000025137.15	Pcyt2	156.608	236.955	0.597452	1.28047	0.02555
ENSMUSG00000034171.13	Faah	23.4016	35.4234	0.598096	1.36168	0.00745
ENSMUSG00000038844.9	Kif16b	8.04608	12.184	0.598633	1.41204	0.01215
ENSMUSG00000073664.11	Nbeal1	3.32294	5.03303	0.598967	1.66888	0.0019
ENSMUSG00000031853.5	BC021891	2.43369	3.68735	0.599438	1.69438	0.00425
ENSMUSG00000032289.15	Thsd4	0.577368	0.874872	0.599581	0.985024	0.0479
ENSMUSG00000022124.14	Fbxl3	50.9349	77.1816	0.599602	1.34132	0.0087
ENSMUSG00000055302.5	Mrfap1	61.312	92.934	0.600035	1.68307	0.00355
ENSMUSG00000032540.16	Abhd5	12.8187	19.4304	0.600071	1.15288	0.0469
ENSMUSG00000047562.3	Mmp10	1.34468	2.03917	0.600714	1.36144	0.01835
ENSMUSG00000006932.17	Ctnnb1	418.216	634.283	0.600878	1.03562	0.04285
ENSMUSG00000037722.7	Gnpnat1	8.88212	13.4733	0.601129	1.66082	0.00425
ENSMUSG00000027555.8	Car13	24.0328	36.4656	0.601534	1.77965	0.00265
ENSMUSG00000059554.12	Ccdc28a	17.9134	27.188	0.60193	1.23879	0.03025
ENSMUSG00000021208.9	Ifi27l2b	226.989	344.521	0.601971	1.56679	0.00775
ENSMUSG00000081769.8	Gm12216	7.65533	11.6201	0.602084	1.20872	0.0378
ENSMUSG00000028692.14	Akr1a1	294.06	446.364	0.602112	1.30363	0.0164
ENSMUSG00000025809.15	Itgb1	63.0976	95.8078	0.602557	1.168	0.03345
ENSMUSG00000074622.4	Mafb	17.8369	27.0877	0.602777	1.79627	0.0017
ENSMUSG00000034714.9	Ttyh2	14.657	22.2648	0.603174	1.77547	0.00185
ENSMUSG00000024883.6	Rin1	0.621106	0.943531	0.60323	1.46194	0.01155
ENSMUSG00000075703.15	Selenoi	37.8618	57.5284	0.603532	1.30727	0.00965
ENSMUSG00000026896.14	Ifih1	14.5272	22.0841	0.60425	1.46169	0.003
ENSMUSG00000003346.14	Abhd17a	68.5243	104.197	0.604619	1.58376	0.00555
ENSMUSG00000001665.10	Gstt3	16.1098	24.4984	0.604746	1.15737	0.03215
ENSMUSG00000036292.14	Gramd1c	8.01549	12.1903	0.604873	1.77001	0.00215
ENSMUSG00000021223.13	Papln	0.825498	1.25552	0.604948	1.53506	0.00935
ENSMUSG00000024480.7	Ap3s1	13.833	21.0436	0.605267	1.71561	0.00325
ENSMUSG00000036856.4	Wnt4	0.411873	0.626663	0.605489	1.37171	0.0173
ENSMUSG00000031780.2	Ccl17	3.5344	5.37813	0.605637	1.26776	0.03295
ENSMUSG00000022994.8	Adcy6	15.1411	23.041	0.605727	1.6179	0.00465
ENSMUSG00000028392.15	Bspry	15.4198	23.469	0.605972	1.67457	0.00285
ENSMUSG00000029632.7	Ndufa4	393.793	599.46	0.606227	1.66389	0.0031
ENSMUSG00000098188.1	Sowahc	4.46578	6.79859	0.606323	1.76375	0.00255
ENSMUSG00000036707.16	Cab39	64.3177	97.9175	0.60635	1.58548	0.00495
ENSMUSG00000026827.12	Gpd2	28.4025	43.2471	0.606585	1.68022	0.00345
ENSMUSG00000040003.18	Magi2	0.267771	0.407743	0.606663	0.823578	0.03215
ENSMUSG00000029185.14	Fam114a1	5.34516	8.14252	0.607243	1.75568	0.00175
ENSMUSG00000023915.4	Tnfrsf21	7.46175	11.3676	0.607343	1.76418	0.002
ENSMUSG00000023951.17	Vegfa	48.868	74.4492	0.607366	1.08865	0.0497
ENSMUSG00000026670.15	Uap1	53.9375	82.2135	0.608087	1.35145	0.01735
ENSMUSG00000015112.15	Slc25a13	7.1086	10.8368	0.6083	1.58678	0.0024
ENSMUSG00000032501.8	Trib1	9.95677	15.1788	0.608311	1.75158	0.00315
ENSMUSG00000039813.14	Tbc1d2	1.33313	2.03237	0.608348	1.54645	0.00815
ENSMUSG00000110726.1	RP23-242K3.6	1.94467	2.96628	0.609131	1.2042	0.0321
ENSMUSG00000023017.9	Asic1	1.03045	1.57276	0.610023	1.54514	0.0069
ENSMUSG00000110834.1	CAAA01180111.2	3.60294	5.50041	0.610364	1.24506	0.03105
ENSMUSG00000054675.5	Tmem119	2.63521	4.02325	0.610442	1.30019	0.00775
ENSMUSG00000006651.8	Aplp1	30.3279	46.3086	0.610632	1.1838	0.01375
ENSMUSG00000018919.10	Tm4sf5	266.908	407.617	0.610873	1.41326	0.0151
ENSMUSG00000054733.9	Msra	27.4162	41.8723	0.610968	1.75788	0.00205
ENSMUSG00000021240.5	Abcd4	6.34192	9.69033	0.611625	1.78282	0.00225
ENSMUSG00000043496.7	Tril	0.199468	0.304821	0.611807	1.23663	0.0345
ENSMUSG00000006219.12	Fblim1	24.0671	36.7992	0.612614	1.09556	0.02465
ENSMUSG00000029669.14	Tspan12	3.81197	5.8293	0.612785	1.44398	0.0084
ENSMUSG00000025871.18	4833439L19Rik	49.1343	75.1444	0.612935	1.45818	0.00405
ENSMUSG00000039304.11	Tnfsf10	10.5501	16.1352	0.612954	1.77922	0.00155
ENSMUSG00000000142.15	Axin2	7.77595	11.8945	0.613209	1.49553	0.00765
ENSMUSG00000021518.3	Ptdss1	31.5419	48.2508	0.613285	1.22293	0.0357
ENSMUSG00000062169.13	Cnih4	44.0882	67.4539	0.61351	1.31758	0.02395
ENSMUSG00000032243.8	Itga11	0.16157	0.247213	0.613595	1.22637	0.03295
ENSMUSG00000020225.10	Tmbim4	102.438	156.773	0.613925	1.30807	0.02395
ENSMUSG00000031478.16	Nek3	6.05293	9.26522	0.614193	1.22135	0.0297
ENSMUSG00000030247.9	Kcnj8	2.10814	3.22857	0.614925	1.59442	0.007
ENSMUSG00000022450.5	Ndufa6	153.572	235.234	0.615175	1.82373	0.00155
ENSMUSG00000039081.9	Zfp503	1.25383	1.92094	0.615473	1.62097	0.0048
ENSMUSG00000038178.16	Slc43a2	63.8818	97.9069	0.616005	0.954845	0.0123
ENSMUSG00000031767.13	Nudt7	16.0239	24.5669	0.616491	1.60063	0.00465
ENSMUSG00000013584.5	Aldh1a2	1.75487	2.69047	0.616498	1.54629	0.0064
ENSMUSG00000030583.16	Sipa1l3	14.9183	22.8729	0.616554	0.923022	0.00895
ENSMUSG00000064254.6	Ethe1	12.3226	18.8956	0.616737	1.75629	0.00185
ENSMUSG00000047881.14	Rell1	9.68382	14.8569	0.617486	1.78978	0.00185
ENSMUSG00000057897.14	Camk2b	1.91527	2.93865	0.617603	1.51815	0.0066
ENSMUSG00000053886.4	Sh2d4a	6.51196	9.99189	0.617666	1.70491	0.00315
ENSMUSG00000020841.5	Cpd	13.27	20.3631	0.617796	1.39282	0.0042
ENSMUSG00000010175.13	Prox1	0.277122	0.425285	0.617907	1.40949	0.01115
[truncated: 2,030 more rows]
