# Supplementary material for: Intestinal non-canonical NFκB signaling shapes the local and systemic immune response
Source: Nat Commun. 2019 Feb 8;10:660. doi: 10.1038/s41467-019-08581-8 (PMC6368617; doi:10.1038/s41467-019-08581-8)
Supplement: Supplementary file 5 — Supplementary Data 2 [file 41467_2019_8581_MOESM5_ESM.xlsx]

## Sheet: Sheet1
	List of genes differentially expressed in the Peyers patches of WT vs RANKF/F;VilERT2Cre (RANK_KO)
gene_id	gene	WT	Rank_KO	log2(fold_change)	test_stat	p_value
ENSMUSG00000030954.10	Gp2	10.5969	0.0977459	-6.76039	-11.2369	5e-05
ENSMUSG00000059040.4	Eno1b	5.70379	0.0534581	-6.73737	-8.76524	5e-05
ENSMUSG00000072324.4	Gm8420	8.71475	0.131739	-6.0477	-5.67902	0.00025
ENSMUSG00000056032.12	BC018473	14.1862	0.220115	-6.01008	-10.507	5e-05
ENSMUSG00000054005.4	Mill1	0.846984	0.0145695	-5.86131	-4.50096	0.0031
ENSMUSG00000063696.7	Gm8730	23.9281	0.416131	-5.84553	-13.0287	5e-05
ENSMUSG00000070797.4	Psg27	1.27274	0.0234208	-5.764	-5.06933	0.00335
ENSMUSG00000058126.6	Tpm3-rs7	20.4375	0.392595	-5.70204	-16.5693	5e-05
ENSMUSG00000091071.2	1700030C10Rik	4.7547	0.0939871	-5.66075	-1.63986	0.00535
ENSMUSG00000059751.7	Rps3a3	34.732	0.689485	-5.6546	-3.84951	0.0032
ENSMUSG00000084349.3	Rpl3-ps1	6.58238	0.142713	-5.52742	-8.92564	5e-05
ENSMUSG00000078964.2	Ces1b	0.701239	0.0260356	-4.75135	-4.75267	0.00095
ENSMUSG00000009588.9	St6galnac1	4.31908	0.212444	-4.34557	-10.6349	5e-05
ENSMUSG00000026166.14	Ccl20	110.602	5.68306	-4.28256	-16.7891	5e-05
ENSMUSG00000003505.15	Psg18	7.16009	0.369689	-4.27559	-7.35	5e-05
ENSMUSG00000050550.7	Gm11868	0.57269	0.0306481	-4.22389	-3.68799	0.0416
ENSMUSG00000083689.1	Gm14094	4.17428	0.230957	-4.17583	-5.29816	5e-05
ENSMUSG00000061845.3	Defa35	7.67194	0.477151	-4.00707	-6.23293	5e-05
ENSMUSG00000036892.12	Prodh2	1.67896	0.107397	-3.96654	-1.72126	5e-05
ENSMUSG00000078586.3	Gm11735	1.51942	0.0980381	-3.95403	-6.09311	5e-05
ENSMUSG00000071470.3	Ccnb1ip1	0.305036	0.0202672	-3.91176	-2.35152	0.02405
ENSMUSG00000030666.11	Calcb	7.83307	0.525075	-3.89898	-7.86002	5e-05
ENSMUSG00000080242.5	Gm15487	1.99231	0.135095	-3.8824	-3.51435	0.0031
ENSMUSG00000027481.2	Bpifb2	0.184093	0.0126542	-3.86275	-0.909114	0.0033
ENSMUSG00000109645.1	Gm45246	5.46725	0.390562	-3.80719	-4.33223	0.0002
ENSMUSG00000095597.2	Gm6472	6.89656	0.500916	-3.78324	-4.73128	5e-05
ENSMUSG00000105558.1	Gm5855	1.09398	0.0816762	-3.74352	-3.75494	5e-05
ENSMUSG00000021908.9	Gm6768	0.304071	0.0232834	-3.70703	-3.97038	5e-05
ENSMUSG00000032313.11	Tmem266	1.09546	0.0939146	-3.54405	-4.63269	5e-05
ENSMUSG00000076575.6	Igkv7-33	8.8561	0.762123	-3.53858	-4.77299	5e-05
ENSMUSG00000081434.3	Gm14165	2.42428	0.214808	-3.49644	-4.97543	5e-05
ENSMUSG00000097906.1	Gm9625	9.32222	0.845745	-3.46238	-3.85592	5e-05
ENSMUSG00000068303.6	Spr-ps1	0.471736	0.0454746	-3.37484	-1.85952	0.01345
ENSMUSG00000027375.14	Mal	3.77969	0.367597	-3.36207	-6.88729	5e-05
ENSMUSG00000035818.13	Plekhs1	4.04651	0.444674	-3.18586	-9.65225	5e-05
ENSMUSG00000026405.14	C4bp	1.2411	0.137166	-3.17762	-2.66624	5e-05
ENSMUSG00000055102.15	Zfp819	0.596207	0.0670148	-3.15326	-1.90214	5e-05
ENSMUSG00000062826.7	Ces2f	1.60682	0.181001	-3.15013	-3.67615	5e-05
ENSMUSG00000046352.7	Gjb2	19.9781	2.32423	-3.10359	-13.2124	5e-05
ENSMUSG00000026065.8	Slc9a4	0.496075	0.0635305	-2.96504	-1.64006	0.00065
ENSMUSG00000090925.2	1810064F22Rik	1.62522	0.216504	-2.90817	-2.4225	0.00035
ENSMUSG00000029503.16	P2rx2	2.02227	0.280955	-2.84756	-6.40016	5e-05
ENSMUSG00000106403.1	Igkv20-101-2	2.06767	0.29508	-2.80883	-3.06877	0.0092
ENSMUSG00000019122.8	Ccl9	26.1333	3.74182	-2.80407	-4.90137	5e-05
ENSMUSG00000031382.14	Asb11	0.251651	0.0361421	-2.79967	-1.90923	0.0017
ENSMUSG00000094344.1	Gm11942	6.12142	0.914634	-2.7426	-3.89924	5e-05
ENSMUSG00000098292.1	Gm27194	0.446719	0.0671552	-2.7338	-2.63795	0.0021
ENSMUSG00000058207.6	Serpina3k	0.254841	0.0413584	-2.62335	-2.77389	0.0059
ENSMUSG00000078776.9	9530053A07Rik	0.59165	0.101956	-2.53679	-6.17659	5e-05
ENSMUSG00000010592.8	Dazl	0.192915	0.0332857	-2.53499	-2.81799	0.0019
ENSMUSG00000059565.4	Gm5292	2.3987	0.421347	-2.50917	-3.89647	5e-05
ENSMUSG00000108818.1	Gm44869	1.691	0.299444	-2.49752	-2.86637	0.00955
ENSMUSG00000036322.10	H2-Ea-ps	0.246636	0.0446535	-2.46554	-1.45575	0.0173
ENSMUSG00000040653.6	Ppp1r14c	1.36111	0.249692	-2.44656	-5.00163	5e-05
ENSMUSG00000008461.6	Fut1	0.621299	0.116729	-2.41212	-2.33021	5e-05
ENSMUSG00000100291.6	2310069B03Rik	0.221178	0.0433379	-2.3515	-1.00981	0.00765
ENSMUSG00000109209.1	Gm45104	0.525434	0.103786	-2.3399	-4.59138	5e-05
ENSMUSG00000044162.12	Tnip3	2.52004	0.503666	-2.32291	-3.61248	5e-05
ENSMUSG00000084067.3	Gm14269	0.866681	0.175382	-2.305	-1.62506	0.0176
ENSMUSG00000044294.7	Krt84	0.330254	0.0677707	-2.28484	-3.70886	5e-05
ENSMUSG00000111815.1	RP23-99B22.2	0.341194	0.0708899	-2.26694	-2.63547	0.00085
ENSMUSG00000103357.1	Gm7804	0.423168	0.0890876	-2.24794	-2.13846	0.0046
ENSMUSG00000042157.2	Sprr2i	0.230139	0.0511731	-2.16905	-1.2831	0.02075
ENSMUSG00000000031.15	H19	0.324719	0.0733227	-2.14686	-1.26018	0.00125
ENSMUSG00000058145.16	Adamts17	0.716506	0.162045	-2.14459	-1.26042	0.02675
ENSMUSG00000086526.2	Gm12762	0.551137	0.125549	-2.13417	-1.55708	0.02445
ENSMUSG00000057465.5	Saa2	12.6561	2.93212	-2.10982	-6.64808	5e-05
ENSMUSG00000102550.1	Gm8276	0.57177	0.133589	-2.09763	-3.37043	5e-05
ENSMUSG00000070798.4	Psg25	2.25981	0.528223	-2.09699	-6.46597	5e-05
ENSMUSG00000042942.15	Greb1l	0.368156	0.0863244	-2.09248	-1.44587	0.0022
ENSMUSG00000035448.9	Ccr3	0.216339	0.0508658	-2.08853	-2.67821	0.0003
ENSMUSG00000036587.13	Fut7	4.44555	1.04888	-2.08352	-2.61522	5e-05
ENSMUSG00000050756.3	Defb6	3.16519	0.760527	-2.05722	-2.36529	0.00205
ENSMUSG00000075543.4	Urad	0.326585	0.0798344	-2.03238	-1.79688	0.01825
ENSMUSG00000007888.15	Crlf1	0.24512	0.0610734	-2.00487	-0.90444	0.04155
ENSMUSG00000074115.5	Saa1	262.945	65.691	-2.00099	-10.2134	5e-05
ENSMUSG00000106930.1	Gm6450	0.582669	0.147168	-1.98522	-2.06984	0.01015
ENSMUSG00000076754.2	Trgv2	1.44463	0.364986	-1.98478	-2.38385	0.001
ENSMUSG00000046623.8	Gjb4	2.2609	0.572855	-1.98065	-5.17287	5e-05
ENSMUSG00000062168.12	Ppef1	0.352283	0.0901896	-1.9657	-1.38372	0.0012
ENSMUSG00000025929.4	Il17a	0.963417	0.246767	-1.96501	-3.32856	5e-05
ENSMUSG00000062609.13	Kcnj15	5.19323	1.33883	-1.95566	-4.87512	5e-05
ENSMUSG00000068877.12	Selenbp2	1.09904	0.286312	-1.94058	-2.47837	5e-05
ENSMUSG00000108366.1	Gm5586	0.278789	0.0738272	-1.91695	-1.68979	0.0203
ENSMUSG00000050824.11	Sstr5	0.534316	0.141716	-1.91469	-3.74456	5e-05
ENSMUSG00000074472.10	Zfp872	0.595713	0.159568	-1.90045	-2.50423	5e-05
ENSMUSG00000053522.11	Lgals7	1.51594	0.412914	-1.8763	-2.08865	0.01145
ENSMUSG00000030054.4	Gp9	0.243522	0.0670943	-1.85979	-1.60501	0.0165
ENSMUSG00000025488.9	Cox8b	0.411886	0.114467	-1.84732	-1.17738	0.04335
ENSMUSG00000081303.2	Gm16011	0.88942	0.249616	-1.83316	-3.24282	5e-05
ENSMUSG00000024471.12	Myot	0.505306	0.14255	-1.82569	-3.29715	5e-05
ENSMUSG00000028441.12	1110017D15Rik	0.436668	0.123339	-1.8239	-1.04623	0.00485
ENSMUSG00000097073.7	9430037G07Rik	0.552082	0.156537	-1.81838	-3.48165	5e-05
ENSMUSG00000030785.8	Cox6a2	0.598038	0.172783	-1.79127	-1.4315	0.03795
ENSMUSG00000109875.1	Gm45456	1.3775	0.39904	-1.78745	-1.5354	0.0449
ENSMUSG00000029379.10	Cxcl3	0.525178	0.153228	-1.77712	-2.23845	0.00145
ENSMUSG00000021319.6	Sfrp4	0.192905	0.0568992	-1.76141	-2.05219	0.00335
ENSMUSG00000041261.9	Car8	4.78655	1.45811	-1.71488	-6.89611	5e-05
ENSMUSG00000109141.1	Gm44619	2.3512	0.716761	-1.71383	-3.574	5e-05
ENSMUSG00000100108.1	Gm28100	0.476316	0.145849	-1.70745	-1.52631	0.02265
ENSMUSG00000041750.13	Cd1d2	0.199079	0.0610368	-1.70559	-1.46182	0.0059
ENSMUSG00000078706.4	Gm53	1.44979	0.452856	-1.67872	-1.62704	0.001
ENSMUSG00000096461.5	Igkv14-130	20.4783	6.45808	-1.66492	-4.43445	5e-05
ENSMUSG00000021207.8	Akr1c21	0.328636	0.104069	-1.65896	-1.61007	0.0247
ENSMUSG00000053541.3	Gm4759	0.848658	0.268962	-1.65778	-5.2144	5e-05
ENSMUSG00000050359.7	Sprr1a	14.8803	4.7566	-1.6454	-6.11898	5e-05
ENSMUSG00000104520.1	Gm37336	0.589362	0.18967	-1.63566	-1.4911	0.0222
ENSMUSG00000031089.7	Slc6a14	16.9599	5.482	-1.62935	-7.67873	5e-05
ENSMUSG00000063727.3	Tnfrsf11b	2.60623	0.849672	-1.61699	-5.38289	5e-05
ENSMUSG00000085551.1	1810063I02Rik	2.87845	0.940782	-1.61336	-1.64275	0.0137
ENSMUSG00000023902.18	Zscan10	0.246857	0.0809119	-1.60925	-1.00125	0.00205
ENSMUSG00000061762.12	Tac1	12.1393	3.98905	-1.60557	-5.41082	5e-05
ENSMUSG00000062028.8	Irgc1	0.863176	0.284815	-1.59963	-1.82357	0.0003
ENSMUSG00000054978.3	Kbtbd13	0.243662	0.0810895	-1.58729	-2.61626	5e-05
ENSMUSG00000046719.7	Nxph3	0.247551	0.0824268	-1.58654	-2.47174	0.0003
ENSMUSG00000103922.1	Gm6123	0.314678	0.105129	-1.58172	-1.76717	0.009
ENSMUSG00000073028.4	Igkv4-71	3.04245	1.04798	-1.53762	-1.84618	0.0025
ENSMUSG00000076612.7	Ighg2c	148.13	51.3543	-1.52831	-8.02436	5e-05
ENSMUSG00000076668.4	Ighv7-4	3.61735	1.26203	-1.51919	-2.16913	0.00035
ENSMUSG00000024774.15	Ankrd22	0.34049	0.119405	-1.51174	-1.32912	0.01615
ENSMUSG00000094940.1	Ighv1-84	12.8669	4.55569	-1.49792	-3.6772	5e-05
ENSMUSG00000102095.1	C730036E19Rik	0.211444	0.0752224	-1.49104	-1.53914	0.02265
ENSMUSG00000111662.1	RP23-158E1.3	0.765922	0.275	-1.47777	-1.79497	0.0069
ENSMUSG00000104116.1	Gm37296	0.18445	0.0663853	-1.4743	-1.84332	0.0098
ENSMUSG00000104769.1	Igkv8-34	9.17759	3.36547	-1.44731	-3.08134	5e-05
ENSMUSG00000058427.10	Cxcl2	1.19291	0.437649	-1.44664	-2.03225	0.00095
ENSMUSG00000021850.13	1700011H14Rik	10.908	4.02936	-1.43676	-5.23824	5e-05
ENSMUSG00000076665.4	Ighv7-1	14.2714	5.3184	-1.42406	-3.65509	5e-05
ENSMUSG00000074653.10	Lrrc31	2.6065	0.972194	-1.42279	-3.07084	5e-05
ENSMUSG00000076530.4	Igkv11-106	1.64545	0.619795	-1.40861	-1.49387	0.02145
ENSMUSG00000025141.2	Myadml2	0.453618	0.171328	-1.40472	-1.16425	0.02825
ENSMUSG00000052415.5	Tchh	0.424009	0.162646	-1.38236	-3.98077	5e-05
ENSMUSG00000042532.14	Golga7b	0.188637	0.0729758	-1.37013	-2.15102	0.0008
ENSMUSG00000038732.14	Mboat1	8.64793	3.34843	-1.36887	-5.23698	5e-05
ENSMUSG00000095788.6	Sirpb1a	0.268472	0.1055	-1.34753	-1.05858	0.0301
ENSMUSG00000001670.13	Tat	6.03865	2.38596	-1.33966	-5.13076	5e-05
ENSMUSG00000098021.1	Gm9522	1.92729	0.76491	-1.33321	-2.98006	5e-05
ENSMUSG00000097766.1	5730420D15Rik	0.253578	0.100964	-1.32859	-1.52916	0.01245
ENSMUSG00000038775.14	Vill	5.38187	2.1437	-1.32801	-1.92093	0.00265
ENSMUSG00000025272.16	Tro	0.247935	0.0989329	-1.32544	-0.865027	0.0298
ENSMUSG00000027313.3	Chac1	1.7077	0.683921	-1.32015	-3.65371	5e-05
ENSMUSG00000023132.7	Gzma	24.3357	9.74887	-1.31977	-5.52978	5e-05
ENSMUSG00000028654.13	Mycl	6.28813	2.54449	-1.30525	-4.58539	5e-05
ENSMUSG00000052852.8	Reep1	1.7358	0.704117	-1.30171	-4.04889	5e-05
ENSMUSG00000019235.8	Rps6kl1	1.29709	0.527665	-1.29759	-3.86323	5e-05
ENSMUSG00000104679.1	Igkv4-60	2.47765	1.00862	-1.29659	-1.75967	0.0052
ENSMUSG00000062859.14	Tcp11	0.530597	0.216461	-1.29351	-1.48223	0.00685
ENSMUSG00000006711.15	D130043K22Rik	3.13187	1.2802	-1.29066	-1.6917	0.0048
ENSMUSG00000031762.7	Mt2	105.021	43.0571	-1.28636	-5.2952	5e-05
ENSMUSG00000093955.2	Ighv1-34	11.5677	4.75186	-1.28354	-3.41495	5e-05
ENSMUSG00000019489.7	Cd70	0.283173	0.117131	-1.27356	-1.39721	0.0246
ENSMUSG00000027712.13	Anxa5	109.986	45.9206	-1.26011	-5.02516	5e-05
ENSMUSG00000102196.1	Gm38171	1.04349	0.436054	-1.25883	-1.54719	0.01235
ENSMUSG00000104665.1	Gm43366	0.191061	0.0801458	-1.25333	-1.76887	0.00585
ENSMUSG00000041872.9	Il17f	0.564151	0.23695	-1.2515	-1.72764	0.00125
ENSMUSG00000032068.14	Plet1	10.5679	4.47274	-1.24046	-4.98967	5e-05
ENSMUSG00000019935.16	Slc17a8	0.405531	0.171836	-1.23878	-2.03407	0.0011
ENSMUSG00000097069.1	Gm16998	0.523687	0.221975	-1.23831	-1.96611	0.00175
ENSMUSG00000029368.10	Alb	0.384944	0.163684	-1.23374	-0.944672	0.02035
ENSMUSG00000108929.1	Cc2d2b	0.307827	0.131147	-1.23093	-1.10416	0.0125
ENSMUSG00000018930.3	Ccl4	1.33683	0.572044	-1.22462	-2.09633	0.0006
ENSMUSG00000036743.3	Psma8	0.291488	0.12484	-1.22336	-1.76151	0.006
ENSMUSG00000005628.12	Tmod4	3.57214	1.5357	-1.2179	-1.99522	0.00055
ENSMUSG00000032496.7	Ltf	8.6702	3.73841	-1.21364	-1.56562	0.005
ENSMUSG00000102336.1	Gm37233	0.226619	0.0978093	-1.21223	-2.81154	5e-05
ENSMUSG00000063458.12	1700112E06Rik	1.1467	0.49526	-1.21123	-1.1731	0.0266
ENSMUSG00000094262.2	Igkv4-62	7.1617	3.09807	-1.20893	-1.93775	0.00155
ENSMUSG00000037033.9	Clca3b	17.9492	7.79229	-1.2038	-6.14451	5e-05
ENSMUSG00000095562.7	Gm21887	3.35904	1.46194	-1.20016	-2.48299	5e-05
ENSMUSG00000076589.2	Igkv8-18	4.79581	2.08925	-1.19879	-2.35339	0.00025
ENSMUSG00000030413.7	Pglyrp1	198.195	86.5461	-1.19538	-6.45631	5e-05
ENSMUSG00000034730.16	Adgrb1	0.282479	0.123399	-1.19481	-1.12728	0.005
ENSMUSG00000068252.5	Apol7b	0.531924	0.232424	-1.19446	-1.71408	0.00265
ENSMUSG00000020875.9	Hoxb9	0.976663	0.427967	-1.19036	-2.954	5e-05
ENSMUSG00000091475.2	2810468N07Rik	3.12538	1.386	-1.17311	-3.63447	5e-05
ENSMUSG00000054191.8	Klf1	0.334505	0.149569	-1.16122	-1.87258	0.00295
ENSMUSG00000060275.11	Nrg2	0.221086	0.0989553	-1.15976	-1.615	0.00205
ENSMUSG00000044816.10	D630023F18Rik	0.217724	0.097573	-1.15794	-1.01942	0.03615
ENSMUSG00000005320.9	Fgfr4	0.917843	0.411761	-1.15644	-1.85717	0.00105
ENSMUSG00000053182.10	Gm609	2.37124	1.06489	-1.15494	-2.99108	5e-05
ENSMUSG00000019577.6	Pdk4	2.5548	1.15289	-1.14796	-3.59497	5e-05
ENSMUSG00000076534.6	Igkv12-89	42.7224	19.3745	-1.14083	-3.82374	5e-05
ENSMUSG00000086384.1	Banf2os	0.732331	0.332293	-1.14004	-1.15937	0.0317
ENSMUSG00000072596.4	Ear2	0.473289	0.215094	-1.13775	-1.30666	0.03265
ENSMUSG00000055026.13	Gabrg3	0.364506	0.166837	-1.1275	-1.64127	0.0068
ENSMUSG00000076752.2	Tcrg-C2	2.75183	1.26468	-1.12161	-2.81113	5e-05
ENSMUSG00000094993.2	Igkv4-51	10.1402	4.66698	-1.11953	-2.79492	5e-05
ENSMUSG00000094430.2	Gm933	0.561175	0.258523	-1.11816	-1.45058	0.0191
ENSMUSG00000057933.10	Gsta2	0.874399	0.402874	-1.11796	-1.10961	0.01215
ENSMUSG00000033713.11	Foxn3	21.0282	9.72075	-1.11319	-1.09202	0.0317
ENSMUSG00000043192.4	Gm1840	4.33343	2.00458	-1.11221	-3.65831	5e-05
ENSMUSG00000072476.6	Gm9008	0.644177	0.299044	-1.1071	-2.48932	0.0001
ENSMUSG00000016283.13	H2-M2	11.4013	5.30554	-1.10363	-4.61542	5e-05
ENSMUSG00000069922.12	Ces3a	0.676994	0.317407	-1.09281	-1.56208	0.0083
ENSMUSG00000053820.4	Bcl2a1c	2.50927	1.17866	-1.09012	-1.88074	0.00185
ENSMUSG00000028262.13	Clca3a2	5.38713	2.53751	-1.08611	-3.9175	5e-05
ENSMUSG00000034645.13	Zyg11a	0.409813	0.194231	-1.07719	-2.08233	0.00085
ENSMUSG00000076674.2	Ighv3-8	29.8329	14.1538	-1.07571	-3.66306	5e-05
ENSMUSG00000046082.4	Tmem174	0.236707	0.113371	-1.06205	-1.69501	0.00695
ENSMUSG00000089679.1	Gm16299	0.364048	0.174688	-1.05935	-1.3148	0.0304
ENSMUSG00000031765.8	Mt1	203.227	97.8012	-1.05517	-5.45819	5e-05
ENSMUSG00000031780.2	Ccl17	3.86494	1.86161	-1.05389	-2.43043	5e-05
ENSMUSG00000031372.7	Trex2	0.310159	0.149592	-1.05198	-1.38209	0.02415
ENSMUSG00000033579.16	Fa2h	0.687884	0.332923	-1.04698	-2.11511	0.0008
ENSMUSG00000030598.15	Fbxo17	0.921998	0.446728	-1.04537	-2.13254	0.00015
ENSMUSG00000058064.5	Gm10036	2.59245	1.25791	-1.04329	-2.17516	0.00045
ENSMUSG00000031635.14	Anxa10	3.95778	1.92743	-1.03801	-3.33146	5e-05
ENSMUSG00000021209.12	Ppp4r4	0.461141	0.225768	-1.03037	-1.05474	0.0109
ENSMUSG00000053338.9	Tarm1	0.59642	0.292148	-1.02963	-1.75701	0.00205
ENSMUSG00000015533.8	Itga2	1.53688	0.754008	-1.02735	-3.60191	5e-05
ENSMUSG00000027977.15	Ndst3	0.501284	0.246134	-1.02618	-1.58022	0.00045
ENSMUSG00000023236.7	Scg5	3.28968	1.61802	-1.02372	-3.03808	5e-05
ENSMUSG00000071181.1	3830408C21Rik	0.237332	0.116738	-1.02363	-1.4215	0.018
ENSMUSG00000086474.2	9130204K15Rik	0.555508	0.273507	-1.02223	-0.990203	0.02575
ENSMUSG00000076536.3	Igkv4-86	49.602	24.4364	-1.02136	-3.8748	5e-05
ENSMUSG00000105699.1	Gm43703	0.37917	0.187811	-1.01356	-1.19925	0.04285
ENSMUSG00000093838.1	Ighv3-1	50.3042	25.0108	-1.00813	-3.62623	5e-05
ENSMUSG00000106630.1	Igkv2-116	2.74492	1.36962	-1.00299	-1.59047	0.00725
ENSMUSG00000020646.16	Mboat2	0.261352	0.131185	-0.994385	-1.73926	0.00365
ENSMUSG00000085873.1	Ttc39aos1	1.65541	0.835637	-0.986239	-1.30659	0.0461
ENSMUSG00000034579.17	Pla2g3	0.9267	0.467988	-0.985632	-1.33706	0.02785
ENSMUSG00000096670.1	Ighv2-6	14.6386	7.42472	-0.979374	-2.62823	5e-05
ENSMUSG00000022584.14	Ly6c2	4.79998	2.43598	-0.978523	-2.43441	0.0001
ENSMUSG00000107134.1	Gm42528	2.38645	1.21363	-0.975531	-3.46491	5e-05
ENSMUSG00000106016.1	Igkv4-56	2.5921	1.31998	-0.973604	-1.40314	0.0167
ENSMUSG00000076596.3	Igkv3-10	50.5959	25.7894	-0.972242	-3.58158	5e-05
ENSMUSG00000019874.11	Fabp7	1.78922	0.912391	-0.971604	-2.13107	0.00065
ENSMUSG00000089956.1	Gm16553	0.691737	0.354091	-0.966103	-1.32664	0.0453
ENSMUSG00000079174.3	Gm3054	19.4308	9.95775	-0.964452	-2.3417	0.00015
ENSMUSG00000022755.4	Adgrg7	51.1734	26.2548	-0.962814	-5.21956	5e-05
ENSMUSG00000018623.9	Mmp7	20.5471	10.5511	-0.961549	-4.2266	5e-05
ENSMUSG00000026321.7	Tnfrsf11a	9.20087	4.74427	-0.955585	-3.52556	5e-05
ENSMUSG00000082383.2	Gm9670	0.767306	0.39582	-0.954957	-1.27079	0.0302
ENSMUSG00000076562.1	Igkv4-50	47.0549	24.3328	-0.951446	-3.45595	5e-05
ENSMUSG00000039013.16	Siglecf	2.51972	1.30334	-0.951056	-2.37106	5e-05
ENSMUSG00000067571.4	Ms4a15	0.617171	0.319559	-0.949589	-1.01423	0.0263
ENSMUSG00000095204.6	Ighv1-52	70.143	36.6942	-0.934746	-3.69523	5e-05
ENSMUSG00000076598.3	Igkv3-7	57.8068	30.2793	-0.932907	-3.18203	5e-05
ENSMUSG00000051022.7	Hs3st1	11.9581	6.2842	-0.928184	-4.03144	5e-05
ENSMUSG00000095200.2	Ighv1-7	65.1138	34.2223	-0.928027	-3.76462	5e-05
ENSMUSG00000054169.7	Ceacam10	5.17086	2.71808	-0.927819	-2.28648	0.0002
ENSMUSG00000098037.1	Gm7765	0.427282	0.225061	-0.924872	-1.29162	0.0275
ENSMUSG00000041247.7	Lamp3	1.27322	0.671216	-0.92363	-2.85592	5e-05
ENSMUSG00000069456.4	Rdh16	6.98098	3.6821	-0.922901	-3.9105	5e-05
ENSMUSG00000048029.10	Eno4	0.225965	0.119229	-0.922364	-1.25092	0.01945
ENSMUSG00000052212.6	Cd177	1.65376	0.872932	-0.921809	-2.6236	5e-05
ENSMUSG00000097013.1	Gm26710	0.24945	0.13183	-0.920076	-1.43612	0.0142
ENSMUSG00000066687.5	Zbtb16	0.469765	0.248415	-0.919186	-2.37571	5e-05
ENSMUSG00000000301.16	Pemt	4.382	2.31913	-0.918006	-1.68788	0.00125
ENSMUSG00000035274.13	Tpbg	0.59094	0.312788	-0.917825	-1.32675	0.0189
ENSMUSG00000074489.9	Bglap3	1.48859	0.788611	-0.916559	-1.69539	0.0041
ENSMUSG00000102942.1	Ighv1-33	2.02043	1.07203	-0.914318	-1.2917	0.02975
ENSMUSG00000086008.8	Gm8817	3.68175	1.95891	-0.91034	-1.75938	0.0041
ENSMUSG00000040187.15	Arntl2	1.68587	0.898084	-0.908573	-1.49577	0.02285
ENSMUSG00000037463.14	Fbxo27	0.789726	0.421169	-0.906953	-1.16968	0.02765
ENSMUSG00000020811.16	Wscd1	0.362394	0.193707	-0.90368	-1.2305	0.01615
ENSMUSG00000047363.4	Cstad	0.87758	0.469461	-0.902525	-1.46546	0.01495
ENSMUSG00000024697.3	Gna14	0.661426	0.354238	-0.900859	-2.41502	5e-05
ENSMUSG00000096833.2	Igkv4-55	56.259	30.1385	-0.900478	-3.48566	5e-05
ENSMUSG00000100880.1	Gm6610	1.88786	1.01399	-0.896709	-1.19181	0.0457
ENSMUSG00000107698.1	Gm44430	0.500582	0.269308	-0.89435	-1.37831	0.0195
ENSMUSG00000076757.9	Tcrg-C4	2.77851	1.49722	-0.892026	-2.36845	0.00015
ENSMUSG00000079516.2	Reg3a	61.4986	33.1824	-0.890136	-4.32578	5e-05
ENSMUSG00000086786.1	Gm15908	0.332984	0.179698	-0.889876	-1.25804	0.0335
ENSMUSG00000095497.2	Igkv1-122	23.1629	12.5274	-0.886736	-2.80041	5e-05
ENSMUSG00000094502.5	Ighv1-69	95.2098	51.5481	-0.885191	-3.75929	5e-05
ENSMUSG00000028699.9	Tspan1	27.1206	14.7427	-0.87939	-3.20944	5e-05
ENSMUSG00000096299.3	Gm21814	4.61969	2.51239	-0.878739	-1.22518	0.0387
ENSMUSG00000075602.10	Ly6a	141.184	76.8371	-0.8777	-4.45531	5e-05
ENSMUSG00000024529.13	Lox	0.483819	0.26369	-0.875621	-2.2344	0.00015
ENSMUSG00000020121.15	Srgap1	1.19471	0.651359	-0.875134	-2.79613	5e-05
ENSMUSG00000023122.6	Sult1c2	0.420968	0.230754	-0.867358	-1.66387	0.00615
ENSMUSG00000056025.12	Clca3a1	5.11219	2.80242	-0.867267	-3.71433	5e-05
ENSMUSG00000029664.10	Tfpi2	1.40499	0.77146	-0.864896	-1.43725	0.0086
ENSMUSG00000022026.6	Olfm4	8.2962	4.56261	-0.862592	-3.43339	5e-05
ENSMUSG00000061947.10	Serpina10	4.51894	2.48596	-0.862183	-3.04316	5e-05
ENSMUSG00000024743.14	Syt7	1.63894	0.902759	-0.86035	-3.45287	5e-05
ENSMUSG00000110239.1	Gm45620	2.13885	1.17874	-0.859593	-1.53259	0.0112
ENSMUSG00000096580.1	Igkv1-132	3.90886	2.15762	-0.857311	-1.49189	0.01285
ENSMUSG00000037185.8	Krt80	0.194403	0.107998	-0.848046	-1.3152	0.02515
ENSMUSG00000030017.2	Reg3g	8897.34	4952.46	-0.84523	-3.34684	5e-05
ENSMUSG00000079298.9	Klrb1b	2.80166	1.56063	-0.844157	-1.78977	0.0014
ENSMUSG00000045502.6	Hcar2	0.257285	0.143556	-0.841754	-1.3548	0.0229
ENSMUSG00000082433.2	Gm9025	0.39513	0.220503	-0.841527	-1.54777	0.0103
ENSMUSG00000071112.12	Spx	0.867859	0.485107	-0.839157	-1.10402	0.0489
ENSMUSG00000034450.7	Gulo	0.356214	0.199257	-0.838115	-1.67981	0.0053
ENSMUSG00000041886.6	Macc1	0.248939	0.13934	-0.837181	-1.67867	0.0049
ENSMUSG00000045441.5	Gprin3	2.53831	1.42163	-0.836322	-3.71828	5e-05
ENSMUSG00000034634.7	Ly6d	171.559	96.1582	-0.835224	-4.45943	5e-05
ENSMUSG00000105006.1	Gm9484	0.600266	0.336642	-0.834385	-1.49784	0.01275
ENSMUSG00000022496.5	Tnfrsf17	1.35395	0.75935	-0.834335	-1.74854	0.00365
ENSMUSG00000095338.1	Igkv3-9	5.64645	3.16721	-0.834131	-1.72768	0.0048
ENSMUSG00000002289.15	Angptl4	12.6808	7.12025	-0.832641	-3.0523	5e-05
ENSMUSG00000029875.4	Ccdc184	0.443655	0.249412	-0.830903	-1.86393	0.00205
ENSMUSG00000076547.2	Igkv4-70	17.0065	9.60594	-0.824084	-2.43856	5e-05
ENSMUSG00000064120.13	Mocs1	28.4084	16.0479	-0.82393	-2.19484	0.0002
ENSMUSG00000032092.5	Mpzl2	9.49303	5.37202	-0.821403	-2.77307	5e-05
ENSMUSG00000103260.1	Gm8146	0.405949	0.230099	-0.819041	-1.66345	0.00675
ENSMUSG00000075334.2	Rprm	0.845538	0.479426	-0.818562	-1.81981	0.00245
ENSMUSG00000054672.13	5830411N06Rik	0.420278	0.238728	-0.815977	-1.41597	0.0142
ENSMUSG00000061972.3	Olfr99	3.31436	1.88435	-0.81466	-1.66494	0.00745
ENSMUSG00000026971.15	Itgb6	6.16858	3.50724	-0.814604	-1.50532	0.0009
ENSMUSG00000026828.11	Galnt5	0.412624	0.234633	-0.814424	-1.94606	0.00125
ENSMUSG00000108161.1	Gm44269	0.747914	0.425556	-0.813522	-1.97579	0.00065
ENSMUSG00000095753.2	Igkv4-53	101.629	57.9024	-0.811611	-3.18832	5e-05
ENSMUSG00000025163.6	Cd7	9.73195	5.54699	-0.811023	-2.56153	5e-05
ENSMUSG00000078532.9	Nkain1	3.73628	2.13037	-0.810496	-2.41868	5e-05
ENSMUSG00000009545.14	Kcnq1	5.63597	3.21503	-0.809831	-2.39383	5e-05
ENSMUSG00000035896.4	Rnase1	3.37646	1.92624	-0.809725	-2.31153	5e-05
ENSMUSG00000094051.6	Ighv1-36	22.5038	12.8503	-0.808362	-2.46977	0.00015
ENSMUSG00000042258.13	Isl1	0.327078	0.186838	-0.807847	-1.07539	0.03395
ENSMUSG00000026548.4	Slamf9	2.37547	1.35828	-0.806427	-2.35663	0.0001
ENSMUSG00000028864.7	Hgf	0.701945	0.402365	-0.802852	-1.97174	0.00085
ENSMUSG00000013643.13	Lypd8	1715.82	984.801	-0.800991	-4.02669	5e-05
ENSMUSG00000041301.15	Cftr	9.76981	5.61609	-0.798763	-4.04955	5e-05
ENSMUSG00000047638.15	Nr1h4	22.9999	13.2306	-0.797745	-4.01057	5e-05
ENSMUSG00000095328.1	Defa-ps6	5.27409	3.03919	-0.795233	-1.2814	0.0309
ENSMUSG00000062593.16	Lilrb4a	2.05161	1.1857	-0.791021	-2.25098	0.00025
ENSMUSG00000052584.9	Serp2	0.863201	0.499413	-0.789462	-1.42712	0.01685
ENSMUSG00000030165.16	Klrd1	6.85639	3.96785	-0.789093	-2.11219	0.0002
ENSMUSG00000104876.1	Trdc	0.724238	0.420405	-0.784684	-2.24062	5e-05
ENSMUSG00000022683.13	Pla2g10	3.30506	1.91993	-0.783623	-1.86327	0.001
ENSMUSG00000018927.3	Ccl6	65.4514	38.0429	-0.782798	-3.62195	5e-05
ENSMUSG00000026981.15	Il1rn	17.0325	9.90663	-0.781824	-2.62459	5e-05
ENSMUSG00000078650.2	G6pc	16.2934	9.47705	-0.781778	-3.72518	5e-05
ENSMUSG00000043613.8	Mmp3	0.720776	0.419259	-0.78171	-1.80694	0.0025
ENSMUSG00000094322.2	Ighv9-4	40.349	23.494	-0.780243	-2.50254	0.0001
ENSMUSG00000076535.1	Igkv1-88	42.4149	24.7237	-0.778675	-2.75805	5e-05
ENSMUSG00000055978.5	Fut2	13.1751	7.68681	-0.777352	-1.89235	0.00065
ENSMUSG00000076731.3	Ighv8-12	134.149	78.2934	-0.776875	-3.50851	5e-05
ENSMUSG00000076545.2	Igkv4-72	118.929	69.4496	-0.77606	-3.58675	5e-05
ENSMUSG00000082956.3	Naip3	0.39034	0.227994	-0.775734	-1.98854	0.0005
ENSMUSG00000076586.2	Igkv8-21	122.727	71.7995	-0.773413	-3.54447	5e-05
ENSMUSG00000040412.16	5330417C22Rik	2.12728	1.24456	-0.773377	-2.04998	0.0002
ENSMUSG00000044017.16	Adgrd1	5.06859	2.96566	-0.773231	-3.61661	5e-05
ENSMUSG00000095335.2	Igkv3-5	35.5044	20.7796	-0.77283	-2.81203	5e-05
ENSMUSG00000015437.4	Gzmb	6.44451	3.77296	-0.772374	-2.96708	5e-05
ENSMUSG00000002032.17	Tmem25	1.33449	0.782722	-0.76972	-1.21157	0.01765
ENSMUSG00000021758.13	Ddx4	0.206477	0.121313	-0.76725	-1.28009	0.02525
ENSMUSG00000094561.1	Ighv1-22	84.8275	49.887	-0.765867	-3.21213	5e-05
ENSMUSG00000020469.8	Myl7	19.9239	11.7389	-0.763202	-3.00623	5e-05
ENSMUSG00000020193.3	Zpbp	0.49552	0.291978	-0.763083	-1.71514	0.0034
ENSMUSG00000032021.14	Crtam	0.490024	0.288828	-0.762646	-1.56565	0.00655
ENSMUSG00000094356.2	Igkv8-28	63.0693	37.1859	-0.762184	-2.8731	5e-05
ENSMUSG00000097668.2	Gm26761	0.514065	0.303209	-0.761636	-1.71543	0.0041
ENSMUSG00000031997.9	Trpc6	0.219309	0.129645	-0.758402	-1.38582	0.0194
ENSMUSG00000029102.9	Hgfac	9.4868	5.61696	-0.756134	-2.23313	5e-05
ENSMUSG00000060600.15	Eno3	29.5597	17.5257	-0.75416	-2.36548	5e-05
ENSMUSG00000004296.14	Il12b	0.963136	0.571252	-0.753612	-1.91104	0.00065
ENSMUSG00000049709.4	Nlrp10	0.377229	0.224256	-0.750294	-1.9108	0.0012
ENSMUSG00000097284.7	4930480K23Rik	0.686732	0.408297	-0.750128	-1.53484	0.00705
ENSMUSG00000019852.7	Arfgef3	0.421733	0.250776	-0.749931	-2.61661	5e-05
ENSMUSG00000096326.2	Ighv1-78	65.1061	38.7235	-0.749584	-2.57124	5e-05
ENSMUSG00000021187.14	Tc2n	3.3998	2.02228	-0.749469	-2.64609	5e-05
ENSMUSG00000025014.12	Dntt	0.308832	0.184026	-0.746913	-1.34397	0.0211
ENSMUSG00000100150.1	Gm19585	6.99878	4.18259	-0.742708	-1.9595	0.00055
ENSMUSG00000074441.3	Gm15292	6.21249	3.71507	-0.741781	-1.70507	0.00275
ENSMUSG00000028555.15	Ttc39a	4.75258	2.84329	-0.741149	-2.53949	5e-05
ENSMUSG00000052131.7	Akr1b7	68.515	41.0029	-0.740696	-3.89311	5e-05
ENSMUSG00000086513.3	9130208D14Rik	2.75221	1.64859	-0.739358	-1.37286	0.0212
ENSMUSG00000019256.17	Ahr	6.51916	3.90523	-0.73928	-3.4734	5e-05
ENSMUSG00000025515.15	Muc2	10.6158	6.36182	-0.738708	-2.13184	0.0002
ENSMUSG00000095130.1	Ighv1-39	123.051	73.7602	-0.738338	-3.33097	5e-05
ENSMUSG00000086918.1	4930429F24Rik	0.379514	0.227777	-0.736527	-1.19243	0.0445
ENSMUSG00000002475.15	Abhd3	58.6832	35.268	-0.734588	-3.36449	5e-05
ENSMUSG00000094787.2	Ighv1-54	39.3138	23.669	-0.732038	-2.659	5e-05
ENSMUSG00000074695.3	Il22	5.13289	3.0908	-0.731792	-2.39116	0.0001
ENSMUSG00000032666.16	1700025G04Rik	15.8414	9.546	-0.730728	-1.97905	0.00065
ENSMUSG00000027876.4	Reg4	4.18485	2.52553	-0.728589	-2.31535	5e-05
ENSMUSG00000096464.2	Ighv2-2	89.414	53.9663	-0.728443	-3.05647	5e-05
ENSMUSG00000095981.1	Ighv10-1	82.4125	49.7605	-0.727861	-2.99032	5e-05
ENSMUSG00000035186.6	Ubd	193.908	117.122	-0.727358	-3.97389	5e-05
ENSMUSG00000094117.1	Igkv3-12	41.4018	25.0169	-0.726789	-2.63054	5e-05
ENSMUSG00000029602.11	Rasal1	7.09921	4.29575	-0.724749	-1.33668	0.0182
ENSMUSG00000057092.12	Fxyd3	14.7948	8.95483	-0.724355	-1.75848	0.00195
ENSMUSG00000039611.2	Tmem246	11.847	7.174	-0.723669	-1.67297	0.01045
ENSMUSG00000052117.5	D630039A03Rik	3.91061	2.36844	-0.723453	-2.88703	5e-05
ENSMUSG00000109265.1	Gm45000	33.2726	20.1557	-0.723144	-1.87504	0.00185
ENSMUSG00000030325.16	Klrb1c	2.88239	1.74658	-0.722732	-1.85649	0.0014
ENSMUSG00000094509.1	Ighv14-1	34.5692	20.9717	-0.721046	-2.48524	5e-05
ENSMUSG00000026249.10	Serpine2	4.30618	2.61292	-0.720744	-1.68479	0.0041
ENSMUSG00000078137.1	Ankrd63	0.313411	0.190231	-0.720304	-1.82668	0.00215
ENSMUSG00000107750.1	Gm44013	0.241384	0.146938	-0.716123	-1.15311	0.04885
ENSMUSG00000060208.5	Defa17	12.4366	7.5778	-0.714736	-2.08204	0.0009
ENSMUSG00000027350.8	Chgb	2.11268	1.28991	-0.711802	-2.67594	5e-05
ENSMUSG00000021701.7	Plk2	2.56126	1.56431	-0.711331	-2.66105	5e-05
ENSMUSG00000107019.1	Gm43682	0.719789	0.439622	-0.711311	-1.63467	0.00605
ENSMUSG00000094335.2	Igkv1-117	339.925	207.865	-0.70957	-3.73653	5e-05
ENSMUSG00000095127.2	Ighv1-82	185.943	113.896	-0.707143	-3.05871	5e-05
ENSMUSG00000028766.10	Alpl	1.41263	0.865829	-0.706231	-1.46464	0.00145
ENSMUSG00000026989.5	Dapl1	2.766	1.6974	-0.70447	-1.64934	0.0055
ENSMUSG00000028971.4	Cort	0.85743	0.526306	-0.704116	-1.18479	0.0421
ENSMUSG00000087380.7	2210408F21Rik	1.70795	1.04947	-0.7026	-1.05158	0.0259
ENSMUSG00000021612.14	Slc6a18	0.853512	0.525104	-0.700807	-2.19311	0.0001
ENSMUSG00000102524.1	Ighv1-2	4.67328	2.87738	-0.699682	-1.43067	0.0148
ENSMUSG00000026068.11	Il18rap	1.82223	1.1226	-0.698863	-1.46387	0.01045
ENSMUSG00000076570.6	Igkv12-38	14.7737	9.10796	-0.69783	-1.9357	0.00085
ENSMUSG00000028927.6	Padi2	6.29729	3.88844	-0.695541	-1.49145	0.0058
ENSMUSG00000103378.1	Gm37176	0.464254	0.286803	-0.694856	-1.7545	0.003
ENSMUSG00000096795.4	Zfp433	1.70031	1.05203	-0.692616	-1.35462	0.0172
ENSMUSG00000073598.3	1700066B19Rik	1.7136	1.0611	-0.691465	-1.50689	0.01115
ENSMUSG00000057074.6	Ces1g	0.382399	0.237033	-0.689988	-1.45964	0.01495
ENSMUSG00000034614.14	Pik3ip1	12.606	7.82727	-0.687534	-1.35036	0.0229
ENSMUSG00000067878.13	Mtap7d3	0.250284	0.155609	-0.685642	-1.297	0.02365
ENSMUSG00000048992.8	Prss32	93.3781	58.0964	-0.684635	-3.57575	5e-05
ENSMUSG00000094006.2	Igkv4-59	68.2834	42.5853	-0.681179	-2.75525	5e-05
ENSMUSG00000076563.2	Igkv5-48	262.256	163.563	-0.681126	-3.41038	5e-05
ENSMUSG00000063531.7	Sema3e	0.307031	0.191813	-0.678683	-1.62246	0.0039
ENSMUSG00000032360.16	Hcrtr2	0.255621	0.159729	-0.67838	-1.18693	0.03475
ENSMUSG00000020682.17	Mmp28	1.99733	1.24948	-0.676743	-1.96512	0.0013
ENSMUSG00000076940.3	Iglv2	83.8769	52.4845	-0.676383	-2.84838	5e-05
ENSMUSG00000076522.2	Igkv16-104	134.13	84.0878	-0.673663	-3.02562	5e-05
ENSMUSG00000029865.4	Sval1	2.61691	1.64397	-0.670681	-1.43922	0.01345
ENSMUSG00000032013.6	Trim29	0.986034	0.621498	-0.665887	-1.06753	0.04155
ENSMUSG00000028341.9	Nr4a3	1.29616	0.81697	-0.665886	-1.92151	0.0005
ENSMUSG00000004612.9	Nkg7	9.05125	5.70671	-0.665456	-1.81708	0.0037
ENSMUSG00000041688.16	Amot	1.48411	0.936507	-0.664235	-2.38232	5e-05
ENSMUSG00000054934.10	Kcnmb4	1.4323	0.903822	-0.664221	-1.39767	0.01415
ENSMUSG00000047898.7	Ccr4	3.36268	2.12341	-0.66323	-1.53799	0.0143
ENSMUSG00000102353.1	Gm38345	0.861053	0.544629	-0.660827	-1.63678	0.0057
ENSMUSG00000034255.17	Arhgap27	64.4378	40.7995	-0.659358	-1.74819	0.0003
ENSMUSG00000032281.11	Acsbg1	1.52508	0.96678	-0.657622	-1.63294	0.001
ENSMUSG00000031725.8	Ces1f	19.887	12.6083	-0.65745	-2.37878	5e-05
ENSMUSG00000096459.1	Ighv9-3	199.249	126.558	-0.654774	-3.21738	5e-05
ENSMUSG00000030866.8	Ern2	1.61588	1.02753	-0.653143	-2.26091	5e-05
ENSMUSG00000076615.3	Ighg3	52.1451	33.1921	-0.651691	-3.37741	5e-05
ENSMUSG00000094134.2	Ighv5-15	8.88395	5.65664	-0.651256	-1.59329	0.00615
ENSMUSG00000021696.8	Elovl7	10.402	6.62887	-0.650029	-3.31296	5e-05
ENSMUSG00000044156.14	Hepacam2	11.1168	7.08578	-0.649739	-2.9284	5e-05
ENSMUSG00000021662.9	Arhgef28	0.824738	0.525693	-0.649715	-2.31565	0.0001
ENSMUSG00000021509.5	Slc25a48	8.32771	5.31055	-0.649058	-3.05073	5e-05
ENSMUSG00000026880.11	Stom	71.2647	45.4485	-0.648957	-3.39488	5e-05
ENSMUSG00000047496.6	Rnf152	5.08951	3.25506	-0.644842	-3.17387	5e-05
ENSMUSG00000043929.16	Klhl15	2.96805	1.8992	-0.644122	-1.23005	0.0305
ENSMUSG00000031613.9	Hpgd	83.7401	53.5939	-0.643849	-3.41307	5e-05
ENSMUSG00000067001.11	Serpinb7	0.441848	0.282842	-0.643552	-1.06141	0.04135
ENSMUSG00000089942.9	Pira2	0.452576	0.289718	-0.643511	-1.38619	0.0164
ENSMUSG00000032373.15	Car12	3.93509	2.52051	-0.642677	-2.61941	5e-05
ENSMUSG00000076594.2	Igkv6-13	55.2331	35.4215	-0.640906	-2.19382	5e-05
ENSMUSG00000049848.7	Ceacam19	0.225448	0.144632	-0.640407	-1.30876	0.02775
ENSMUSG00000105606.1	Igkv2-109	82.5379	52.9585	-0.640193	-2.74975	5e-05
ENSMUSG00000021335.13	Slc17a1	0.566599	0.363779	-0.639267	-1.24524	0.0187
ENSMUSG00000095700.2	Ighv10-3	68.7379	44.1428	-0.638927	-2.58933	5e-05
ENSMUSG00000043102.2	Qrfp	0.701375	0.4506	-0.63834	-1.80122	0.0025
ENSMUSG00000030787.4	Lyve1	1.95396	1.25629	-0.637232	-2.14719	0.0001
ENSMUSG00000028399.18	Ptprd	5.25715	3.3822	-0.636317	-1.69797	0.0035
ENSMUSG00000095416.6	Ighv1-12	83.9701	54.0498	-0.635585	-1.67729	0.00445
ENSMUSG00000040964.16	Arhgef10l	4.6034	2.9645	-0.63491	-1.72178	0.00455
ENSMUSG00000045871.4	Slitrk6	1.92246	1.23922	-0.633517	-2.32161	0.00015
ENSMUSG00000026950.17	Neb	0.762492	0.491982	-0.632116	-1.05912	0.0436
ENSMUSG00000076670.4	Ighv3-5	6.92532	4.46991	-0.631635	-1.17964	0.04145
ENSMUSG00000076655.2	Ighv4-1	32.5815	21.0476	-0.630398	-2.34315	5e-05
ENSMUSG00000070704.10	Ugt2b36	1.75863	1.13644	-0.629929	-1.68043	0.003
ENSMUSG00000047420.8	Fam180a	0.823922	0.532633	-0.629367	-1.51429	0.00995
ENSMUSG00000047473.14	Zfp30	0.286528	0.185245	-0.629244	-1.35966	0.0181
ENSMUSG00000096452.2	Ighv1-77	15.2253	9.84523	-0.628975	-1.60566	0.0065
ENSMUSG00000096020.2	Ighv1-75	49.7162	32.1918	-0.627023	-2.45532	5e-05
ENSMUSG00000030256.11	Bhlhe41	6.14236	3.97771	-0.626856	-1.6061	0.00465
ENSMUSG00000031530.6	Dusp4	9.48766	6.1495	-0.625583	-2.99003	5e-05
ENSMUSG00000024076.9	Vit	0.363494	0.236181	-0.622041	-1.34924	0.0222
ENSMUSG00000095351.2	Igkv3-2	94.7715	61.5805	-0.62198	-2.75084	5e-05
ENSMUSG00000002944.15	Cd36	11.6854	7.60213	-0.620235	-2.83459	5e-05
ENSMUSG00000030365.11	Clec2i	26.4416	17.2063	-0.619875	-2.19661	0.0005
ENSMUSG00000097350.1	4732491K20Rik	0.271987	0.177048	-0.619396	-1.26171	0.03275
ENSMUSG00000083460.1	Gm12182	0.79266	0.51624	-0.618659	-1.20923	0.03875
ENSMUSG00000035506.16	Slc12a8	5.65656	3.68749	-0.617286	-2.56199	5e-05
ENSMUSG00000056671.6	Prelid2	6.80639	4.43822	-0.616909	-1.94608	0.0009
ENSMUSG00000076591.3	Igkv8-16	3.99443	2.6048	-0.616816	-1.19129	0.03735
ENSMUSG00000026712.3	Mrc1	2.22253	1.4495	-0.616646	-1.72222	0.00245
ENSMUSG00000095519.2	Ighv1-66	24.5786	16.0461	-0.615178	-2.12743	0.0003
ENSMUSG00000095105.1	Edaradd	1.19883	0.783997	-0.612703	-2.42176	0.0001
ENSMUSG00000074444.4	Defa30	175.075	114.506	-0.612548	-3.0012	5e-05
ENSMUSG00000075270.11	Pde11a	0.69896	0.457159	-0.612515	-1.22235	0.0382
ENSMUSG00000021097.14	Clmn	2.61436	1.71109	-0.611541	-2.98678	5e-05
ENSMUSG00000026227.11	2810459M11Rik	2.6688	1.74748	-0.610912	-2.34487	5e-05
ENSMUSG00000102802.2	Mgam2-ps	15.6615	10.2569	-0.610628	-2.82923	5e-05
ENSMUSG00000005413.8	Hmox1	17.5398	11.4877	-0.610544	-2.90435	5e-05
ENSMUSG00000028519.16	Dab1	8.55706	5.60738	-0.609789	-1.64143	0.0036
ENSMUSG00000003526.11	Prodh	22.9048	15.0142	-0.609323	-1.44327	0.00665
ENSMUSG00000040717.5	Il17rd	0.6298	0.413124	-0.608318	-2.11704	0.00025
ENSMUSG00000094345.2	Igkv14-126	35.7697	23.4791	-0.607362	-2.08922	0.0004
ENSMUSG00000091405.2	Hist2h4	0.495401	0.325282	-0.606905	-1.2039	0.03965
ENSMUSG00000078612.9	1700024P16Rik	1.61	1.05728	-0.606704	-2.12554	0.00015
ENSMUSG00000104452.1	Ighv8-8	73.5023	48.2717	-0.606612	-2.48759	5e-05
ENSMUSG00000101210.1	Gm28720	0.329528	0.216439	-0.606437	-1.38522	0.01725
ENSMUSG00000060147.15	Serpinb6a	346.188	227.601	-0.605048	-2.82049	5e-05
ENSMUSG00000022586.11	Ly6i	2.70568	1.77924	-0.604728	-1.30544	0.0257
ENSMUSG00000024910.4	Ctsw	5.34965	3.51826	-0.604583	-2.22057	0.00015
ENSMUSG00000042116.3	Vwa1	8.20978	5.40142	-0.604004	-2.69491	5e-05
ENSMUSG00000095649.3	Gm8979	1.29924	0.856194	-0.60166	-2.02964	0.00095
ENSMUSG00000097536.2	2610037D02Rik	1.62871	1.07372	-0.601106	-1.64176	0.00545
ENSMUSG00000076569.3	Igkv5-39	269.002	177.541	-0.599462	-2.6919	5e-05
ENSMUSG00000025433.7	Crisp3	1.24735	0.82397	-0.598199	-1.41111	0.01735
ENSMUSG00000024935.10	Slc1a1	14.5999	9.65056	-0.597271	-2.19298	0.0001
ENSMUSG00000076576.2	Igkv6-32	178.816	118.202	-0.597222	-2.87686	5e-05
ENSMUSG00000026077.15	Npas2	4.31894	2.85547	-0.596947	-2.28739	5e-05
ENSMUSG00000036067.12	Slc2a6	16.6261	11.0009	-0.59583	-2.44996	5e-05
ENSMUSG00000025461.11	Cd163l1	0.817086	0.540847	-0.595268	-1.43915	0.01265
ENSMUSG00000103593.1	Gm37352	0.373989	0.247709	-0.594347	-1.25741	0.033
ENSMUSG00000015597.16	Zfp318	21.423	14.1901	-0.594273	-1.41873	0.01295
ENSMUSG00000093894.1	Ighv1-53	74.0012	49.1436	-0.590545	-2.46172	5e-05
ENSMUSG00000015568.16	Lpl	0.52997	0.352186	-0.589572	-1.5051	0.00495
ENSMUSG00000037686.5	Aspg	3.14822	2.09231	-0.589437	-2.33551	5e-05
ENSMUSG00000044359.1	P2ry4	0.477271	0.317388	-0.588563	-1.52859	0.0092
ENSMUSG00000013653.2	1810065E05Rik	14.6425	9.73909	-0.588305	-2.37548	0.00015
ENSMUSG00000076934.2	Iglv1	366.871	244.096	-0.587821	-1.482	0.0096
ENSMUSG00000076671.5	Ighv13-2	17.1737	11.4292	-0.587478	-1.62219	0.00495
ENSMUSG00000024727.8	Trpm6	2.51709	1.67538	-0.587262	-2.52967	5e-05
ENSMUSG00000100615.1	Gm5511	1.84248	1.22685	-0.586684	-1.28674	0.0278
ENSMUSG00000041644.14	Slc5a12	24.2479	16.1567	-0.585733	-1.79966	0.0019
ENSMUSG00000094724.7	Rnaset2b	3.16029	2.10608	-0.5855	-1.80086	0.002
ENSMUSG00000104213.5	Ighd	331.838	221.497	-0.583193	-3.11821	5e-05
ENSMUSG00000052595.6	A1cf	8.54649	5.70592	-0.582872	-2.84301	5e-05
ENSMUSG00000037440.7	Vnn1	41.006	27.3838	-0.582512	-3.11952	5e-05
ENSMUSG00000094491.2	Igkv1-133	10.0139	6.69075	-0.581767	-1.47483	0.01165
ENSMUSG00000032246.14	Calml4	257.351	171.963	-0.581639	-2.84095	5e-05
ENSMUSG00000040260.7	Daam2	1.60673	1.07384	-0.581347	-2.37332	0.00025
ENSMUSG00000040694.3	Apobec2	4.66575	3.1185	-0.581259	-2.05037	0.0003
ENSMUSG00000037379.7	Spon2	3.16972	2.11947	-0.580649	-1.65419	0.0038
ENSMUSG00000048385.8	Scrt1	0.186408	0.124766	-0.579232	-1.15365	0.04365
ENSMUSG00000034057.7	Myrfl	14.1499	9.47244	-0.578982	-2.95953	5e-05
ENSMUSG00000031790.8	Mmp15	7.43121	4.97771	-0.578114	-1.48509	0.0121
ENSMUSG00000095197.6	Ighv1-59	48.7239	32.6459	-0.577729	-2.18129	0.00025
ENSMUSG00000057286.6	St6galnac2	20.2926	13.6009	-0.577253	-1.23747	0.03045
ENSMUSG00000101462.2	Gm3052	0.636104	0.426383	-0.577111	-1.24384	0.02815
ENSMUSG00000095630.2	Igkv6-23	210.111	140.851	-0.576976	-2.84533	5e-05
ENSMUSG00000021226.7	Acot2	2.89646	1.94604	-0.573753	-2.0702	0.0004
ENSMUSG00000026357.3	Rgs18	1.76316	1.185	-0.573275	-1.69884	0.0053
ENSMUSG00000092748.1	Gm22175	1813.11	1218.6	-0.573248	-1.15989	0.04195
ENSMUSG00000037944.8	Ccr7	21.552	14.4961	-0.572156	-2.86962	5e-05
ENSMUSG00000053044.8	Cd8b1	4.60013	3.09492	-0.571772	-2.07049	0.0003
ENSMUSG00000022594.14	Lynx1	5.41727	3.64498	-0.571656	-2.04334	0.00035
ENSMUSG00000045868.12	Gvin1	0.295165	0.198716	-0.570814	-1.65127	0.0045
ENSMUSG00000031779.3	Ccl22	7.67687	5.1686	-0.570745	-2.43559	5e-05
ENSMUSG00000027420.13	Bfsp1	2.21668	1.4947	-0.568549	-2.01406	0.00045
ENSMUSG00000029273.10	Sult1d1	88.1109	59.4309	-0.568105	-2.46985	5e-05
ENSMUSG00000067006.12	Serpinb5	3.77595	2.54735	-0.567843	-1.25199	0.02735
ENSMUSG00000094091.2	Gm21885	22.9807	15.5038	-0.567796	-1.75987	0.00195
ENSMUSG00000028378.6	Ptgr1	29.1546	19.6696	-0.567757	-2.98714	5e-05
ENSMUSG00000025854.15	Fam20c	8.21671	5.55291	-0.565317	-1.36339	0.0185
ENSMUSG00000111118.1	RP24-84E18.1	5.26089	3.55797	-0.564251	-2.11546	0.00025
ENSMUSG00000023070.6	Rgn	0.715011	0.484117	-0.56261	-1.20106	0.039
ENSMUSG00000031877.9	Ces2g	6.06047	4.10567	-0.56181	-2.44314	5e-05
ENSMUSG00000023039.16	Krt7	21.0529	14.281	-0.559925	-1.75757	0.0015
ENSMUSG00000021720.10	Rnf180	1.19893	0.813918	-0.558788	-1.53667	0.007
ENSMUSG00000035547.14	Capn5	6.43709	4.37079	-0.558514	-1.38065	0.0116
ENSMUSG00000022951.15	Rcan1	16.8991	11.4875	-0.556881	-2.78691	5e-05
ENSMUSG00000070304.12	Scn2b	1.71617	1.1669	-0.556513	-1.34382	0.02055
ENSMUSG00000024298.14	Zfp871	5.40524	3.67602	-0.556213	-2.5676	5e-05
ENSMUSG00000050777.7	Tmem37	24.0237	16.3427	-0.555811	-2.64432	5e-05
ENSMUSG00000040957.14	Cables1	4.18818	2.85084	-0.554937	-2.40234	5e-05
ENSMUSG00000049892.7	Rasd1	4.76097	3.24261	-0.554103	-2.0667	0.00055
ENSMUSG00000033792.12	Atp7a	3.99518	2.72258	-0.553287	-1.23624	0.02815
ENSMUSG00000022847.14	Thpo	2.72159	1.85831	-0.550462	-1.6098	0.0064
ENSMUSG00000025934.15	Gsta3	3.29177	2.24796	-0.55025	-1.64278	0.00525
ENSMUSG00000056071.12	S100a9	3.24505	2.21624	-0.550128	-1.26439	0.0288
ENSMUSG00000005125.12	Ndrg1	34.8937	23.8812	-0.547092	-2.75869	5e-05
ENSMUSG00000085852.1	Gm13807	0.983987	0.67346	-0.547047	-1.24421	0.03035
ENSMUSG00000058216.12	Gstp3	14.6987	10.0614	-0.546862	-2.09681	0.00045
ENSMUSG00000051590.9	Map3k19	2.35612	1.61348	-0.546237	-1.94794	0.0006
ENSMUSG00000037145.14	2210407C18Rik	282.15	193.231	-0.546135	-2.98162	5e-05
ENSMUSG00000028415.4	Spink4	669.752	459.603	-0.543237	-2.19619	0.0001
ENSMUSG00000049608.8	Gpr55	5.02986	3.45236	-0.542936	-2.39505	0.00015
ENSMUSG00000028184.12	Adgrl2	5.85825	4.02504	-0.541466	-1.62951	0.0052
ENSMUSG00000030465.19	Psd3	2.44782	1.68271	-0.540712	-1.46741	0.00125
ENSMUSG00000052026.7	Slc6a7	2.26739	1.56086	-0.538686	-2.07387	0.0003
ENSMUSG00000023073.2	Slc10a2	55.6129	38.3073	-0.537801	-3.00407	5e-05
ENSMUSG00000100801.1	Gm15459	16.7619	11.564	-0.535541	-2.41109	5e-05
ENSMUSG00000031932.14	Gpr83	1.00458	0.69318	-0.535285	-1.63747	0.0041
ENSMUSG00000076550.3	Igkv4-63	30.6986	21.1896	-0.534817	-1.61531	0.00575
ENSMUSG00000014852.16	Adamts13	1.0613	0.732675	-0.534587	-1.54473	0.00965
ENSMUSG00000029762.6	Akr1b8	5.42043	3.74269	-0.534333	-2.03308	0.00055
ENSMUSG00000026413.12	Pkp1	1.31232	0.907202	-0.532625	-1.52898	0.0099
ENSMUSG00000109108.1	Gm44890	1.04607	0.723814	-0.531296	-1.18528	0.0429
ENSMUSG00000025396.6	Hsd17b6	20.7705	14.3769	-0.530782	-2.53792	5e-05
ENSMUSG00000094198.2	Ighv1-50	39.0144	27.0061	-0.530718	-2.03702	0.00085
ENSMUSG00000027082.15	Tfpi	8.14304	5.63736	-0.530549	-1.56153	0.00745
ENSMUSG00000042367.12	Gjb3	5.49178	3.80234	-0.530387	-2.09718	0.0001
ENSMUSG00000076672.7	Ighv3-6	300.888	208.325	-0.530386	-2.70091	5e-05
ENSMUSG00000033730.3	Egr3	9.79175	6.78466	-0.529291	-2.266	0.00015
ENSMUSG00000084384.3	Gm12251	1.78182	1.2347	-0.529186	-1.21179	0.03665
ENSMUSG00000058952.12	Cfi	2.2601	1.56686	-0.528507	-1.78841	0.00175
ENSMUSG00000005947.11	Itgae	2.43213	1.68644	-0.528243	-1.44816	0.013
ENSMUSG00000021553.13	Slc28a3	3.5326	2.45114	-0.527281	-2.11986	5e-05
ENSMUSG00000097574.1	C920006O11Rik	1.89351	1.31399	-0.527111	-1.50685	0.00965
ENSMUSG00000095589.2	Ighv1-55	105.022	72.8849	-0.526996	-2.45783	5e-05
ENSMUSG00000039405.7	Prss23	22.5664	15.6693	-0.526236	-1.8981	0.00045
ENSMUSG00000053985.10	Zfp14	1.64732	1.14405	-0.525978	-1.32925	0.02405
ENSMUSG00000024225.4	Clps	7.69626	5.34627	-0.525624	-1.29091	0.0284
ENSMUSG00000093896.2	Ighv1-76	141.421	98.7041	-0.518815	-2.21903	0.0001
ENSMUSG00000039653.9	Baat	1.16132	0.81063	-0.518651	-1.27088	0.0311
ENSMUSG00000030345.16	Dyrk4	1.98809	1.38856	-0.517794	-1.27719	0.0269
ENSMUSG00000023247.2	Guca2a	329.703	230.337	-0.517423	-2.84529	5e-05
ENSMUSG00000029556.12	Hnf1a	4.88901	3.41615	-0.517173	-1.13066	0.04875
ENSMUSG00000026398.14	Nr5a2	3.90969	2.73268	-0.516741	-2.08562	0.00015
ENSMUSG00000028194.15	Ddah1	5.24592	3.66919	-0.515735	-2.14349	0.0004
ENSMUSG00000046603.16	Tcaim	5.82575	4.07721	-0.514863	-1.98403	0.00035
ENSMUSG00000035451.6	Foxa1	2.81287	1.9707	-0.513335	-2.00242	0.00035
ENSMUSG00000069763.3	Tmem100	2.09889	1.471	-0.512824	-1.59426	0.0067
ENSMUSG00000075611.5	Gm11545	21.0142	14.7368	-0.51194	-1.67961	0.004
ENSMUSG00000029086.15	Prom1	22.0432	15.4607	-0.511727	-1.86061	0.0016
ENSMUSG00000096498.3	Ighv2-5	70.9034	49.7508	-0.511135	-1.98778	0.00055
ENSMUSG00000044770.14	Scml4	14.9078	10.4688	-0.509976	-2.08491	0.0002
ENSMUSG00000094124.5	Ighv1-74	44.2209	31.0742	-0.509012	-1.89631	0.00145
ENSMUSG00000095737.5	Igkv11-125	17.9982	12.6714	-0.506281	-1.46331	0.0108
ENSMUSG00000096805.2	Ighv9-1	23.6819	16.6755	-0.506054	-1.50044	0.0096
ENSMUSG00000103115.1	Gm37584	1.01213	0.712804	-0.505814	-1.16097	0.0482
ENSMUSG00000044165.12	Bcl2l15	107.266	75.5777	-0.505164	-2.03849	0.00045
ENSMUSG00000067219.9	Nipal1	13.9975	9.87484	-0.503344	-2.26954	5e-05
ENSMUSG00000035930.9	Chst4	12.933	9.12636	-0.502944	-2.14533	5e-05
ENSMUSG00000076749.2	Tcrg-C1	3.92806	2.77379	-0.501956	-1.51543	0.0094
ENSMUSG00000021338.17	Carmil1	22.3444	15.7788	-0.501923	-0.902593	0.0386
ENSMUSG00000074715.2	Ccl28	7.23509	5.11164	-0.501224	-2.34284	5e-05
ENSMUSG00000005148.7	Klf5	20.1184	14.2178	-0.500817	-2.46359	5e-05
ENSMUSG00000049858.7	Suox	48.2926	34.1365	-0.500487	-2.71833	5e-05
ENSMUSG00000023827.8	Agpat4	8.3694	5.91883	-0.499812	-1.82773	0.00075
ENSMUSG00000032978.14	Guca2b	743.176	525.595	-0.499752	-2.75937	5e-05
ENSMUSG00000045730.3	Adrb2	9.73074	6.8824	-0.499638	-2.23732	0.0001
ENSMUSG00000028133.17	Rwdd3	2.37056	1.67753	-0.498895	-1.1427	0.0423
ENSMUSG00000091562.3	Crybg3	0.569039	0.402789	-0.498505	-1.33878	0.0213
ENSMUSG00000096638.2	Ighv2-9	22.105	15.6588	-0.497398	-1.57653	0.00725
ENSMUSG00000057440.7	Mpp7	2.25839	1.59981	-0.497392	-1.98414	0.0007
ENSMUSG00000050075.8	Gpr171	14.9658	10.6041	-0.497047	-1.42293	0.01725
ENSMUSG00000002279.18	Lmf1	11.7157	8.30447	-0.496481	-1.66275	0.0042
ENSMUSG00000005802.12	Slc30a4	18.6173	13.2	-0.496099	-2.65921	5e-05
ENSMUSG00000053977.13	Cd8a	5.9895	4.24834	-0.495537	-2.01146	0.00065
ENSMUSG00000010721.15	Lmbr1	3.1368	2.22508	-0.495437	-1.22627	0.03015
ENSMUSG00000031574.8	Star	2.15926	1.53175	-0.49535	-1.34584	0.02465
ENSMUSG00000074259.10	Gramd2	4.93663	3.50483	-0.494184	-1.60717	0.00405
ENSMUSG00000029371.7	Cxcl5	2.33605	1.65863	-0.494084	-1.44975	0.0156
ENSMUSG00000070985.3	Acnat1	4.62217	3.2828	-0.493645	-1.20155	0.0383
ENSMUSG00000023903.7	Mmp25	0.422052	0.299771	-0.49356	-1.24272	0.03485
ENSMUSG00000047330.8	Kcne4	1.38168	0.981688	-0.493084	-1.4441	0.01195
ENSMUSG00000074497.5	A430078G23Rik	11.657	8.28324	-0.492926	-2.03788	0.00065
ENSMUSG00000021640.5	Naip1	15.4984	11.0135	-0.492841	-2.62644	5e-05
ENSMUSG00000021036.10	Sptlc2	131	93.1937	-0.491265	-1.72703	0.0019
ENSMUSG00000001123.15	Lgals9	175.793	125.067	-0.491181	-2.63966	5e-05
ENSMUSG00000044231.2	Nhlrc1	0.957027	0.681121	-0.490648	-1.36859	0.0161
ENSMUSG00000082088.1	Gm15753	2.13739	1.52136	-0.490482	-1.39522	0.0178
ENSMUSG00000076613.3	Ighg2b	1605.5	1143.22	-0.489919	-2.33622	5e-05
ENSMUSG00000046598.14	Bdh1	47.6472	33.9549	-0.488771	-1.58043	0.00585
ENSMUSG00000039304.11	Tnfsf10	11.5518	8.23555	-0.488185	-2.50788	5e-05
ENSMUSG00000069682.6	Gm10275	9.19774	6.55967	-0.487656	-1.29189	0.0236
ENSMUSG00000035067.9	Xkr6	1.58693	1.13255	-0.486666	-1.3826	0.0134
ENSMUSG00000026581.14	Sell	52.6388	37.591	-0.48574	-1.95812	0.00085
ENSMUSG00000038331.15	Satb2	1.74958	1.25032	-0.484706	-1.37769	0.0063
ENSMUSG00000040118.15	Cacna2d1	2.49693	1.78478	-0.484406	-1.22118	0.0254
ENSMUSG00000094164.2	Ighv2-3	19.6366	14.0381	-0.484197	-1.48747	0.0102
ENSMUSG00000079180.4	Mptx2	9.10691	6.51205	-0.48385	-1.70861	0.0036
ENSMUSG00000022123.8	Scel	0.409792	0.293238	-0.48282	-1.17555	0.04275
ENSMUSG00000044734.15	Serpinb1a	414.408	296.75	-0.481807	-2.60643	5e-05
ENSMUSG00000018796.13	Acsl1	12.4353	8.90644	-0.481517	-1.28654	0.02445
ENSMUSG00000086429.9	Gt(ROSA)26Sor	51.3683	36.7943	-0.481399	-1.20722	0.0433
ENSMUSG00000037847.13	Nmrk1	9.63528	6.90562	-0.480557	-1.86434	0.0013
ENSMUSG00000022094.15	Slc39a14	33.0669	23.7081	-0.480007	-1.19224	0.00855
ENSMUSG00000076549.2	Igkv4-68	59.1061	42.3805	-0.479906	-1.98738	0.00045
ENSMUSG00000076518.6	Igkv2-112	24.9463	17.8885	-0.479788	-1.54861	0.0068
ENSMUSG00000023349.14	Clec4n	5.35493	3.84036	-0.479625	-1.50696	0.00775
ENSMUSG00000030303.15	Far2	12.056	8.64936	-0.479081	-1.23694	0.03345
ENSMUSG00000040969.14	Arhgef38	1.03827	0.745292	-0.4783	-1.49254	0.00835
ENSMUSG00000019699.16	Akt3	14.0841	10.1119	-0.478018	-1.33082	0.0003
ENSMUSG00000105957.1	Gm43254	1.39908	1.00566	-0.476341	-1.42291	0.013
ENSMUSG00000048031.15	Fcrl5	8.63481	6.22168	-0.47286	-2.04662	0.0007
ENSMUSG00000039153.16	Runx2	4.03631	2.90876	-0.472634	-1.36252	0.01345
ENSMUSG00000091387.1	Gcnt4	10.3873	7.49754	-0.470325	-2.43229	5e-05
ENSMUSG00000021754.17	Map3k1	29.3046	21.1528	-0.47028	-1.06334	0.0439
ENSMUSG00000076652.4	Ighv7-3	61.3622	44.2976	-0.470123	-1.87195	0.00145
ENSMUSG00000020019.4	Ntn4	1.09653	0.791722	-0.469878	-1.14445	0.04265
ENSMUSG00000013974.3	Mcemp1	4.9347	3.5652	-0.46898	-1.76883	0.0021
ENSMUSG00000023927.15	Satb1	21.4733	15.5162	-0.468774	-1.85172	0.0008
ENSMUSG00000026170.6	Cyp27a1	35.1746	25.4201	-0.468565	-1.79282	0.00195
ENSMUSG00000098702.1	1500015A07Rik	5.5754	4.03011	-0.468257	-1.15803	0.0488
ENSMUSG00000051910.13	Sox6	3.15873	2.28409	-0.467722	-1.13317	0.0114
ENSMUSG00000096422.2	Igkv12-44	143.7	103.968	-0.466919	-2.28719	5e-05
ENSMUSG00000047230.6	Cldn2	14.1578	10.2463	-0.466492	-2.3262	5e-05
ENSMUSG00000073902.5	Gm1966	9.3878	6.79462	-0.466395	-2.47342	5e-05
ENSMUSG00000026770.5	Il2ra	2.51902	1.824	-0.465753	-1.5114	0.0063
ENSMUSG00000021587.4	Pcsk1	0.824695	0.597167	-0.465727	-1.31938	0.022
ENSMUSG00000076556.3	Igkv4-57	89.2033	64.6129	-0.465274	-1.95394	0.0005
ENSMUSG00000048373.8	Fgfbp1	5.73109	4.15203	-0.464993	-1.75796	0.00255
ENSMUSG00000034112.9	Atp2c2	1.1581	0.840345	-0.46271	-1.50227	0.0081
ENSMUSG00000045092.8	S1pr1	35.3044	25.6406	-0.461418	-2.5015	5e-05
ENSMUSG00000061143.15	Maml3	0.545967	0.39667	-0.460873	-1.39943	0.01325
ENSMUSG00000075271.4	Ttc30a1	0.902229	0.655634	-0.460603	-1.40261	0.0147
ENSMUSG00000076525.3	Igkv1-99	18.8614	13.7067	-0.460556	-1.37653	0.01975
ENSMUSG00000037972.6	Snn	71.6857	52.1073	-0.4602	-2.02836	0.0004
ENSMUSG00000076587.3	Igkv6-20	39.5784	28.7694	-0.460178	-1.72177	0.00245
ENSMUSG00000027938.11	Creb3l4	1.70813	1.24243	-0.459257	-1.35429	0.0193
ENSMUSG00000039004.5	Bmp6	0.65318	0.475316	-0.458594	-1.22149	0.03565
ENSMUSG00000072618.2	Gm10384	0.85883	0.625231	-0.457983	-1.21534	0.0358
ENSMUSG00000076538.1	Igkv13-84	40.789	29.6992	-0.457758	-1.5747	0.00615
ENSMUSG00000061414.8	Cracr2a	3.29055	2.3983	-0.456312	-2.08236	0.0001
ENSMUSG00000026822.14	Lcn2	5.18134	3.78076	-0.454648	-1.51697	0.0074
ENSMUSG00000070777.5	Ceacam20	48.7472	35.5908	-0.453816	-1.88505	0.0005
ENSMUSG00000024511.15	Rab27b	3.03829	2.21882	-0.453468	-1.69595	0.00355
ENSMUSG00000096515.5	Igkv14-100	91.2604	66.771	-0.450767	-1.86731	0.00155
ENSMUSG00000028459.11	Cd72	229.908	168.219	-0.450713	-1.73451	0.00215
ENSMUSG00000053004.9	Hrh1	1.87842	1.37507	-0.450017	-1.31731	0.02555
ENSMUSG00000046688.14	Tifa	71.3161	52.2247	-0.449496	-1.78513	0.00225
ENSMUSG00000008540.11	Mgst1	277.835	203.483	-0.449318	-2.35766	0.0001
ENSMUSG00000058755.3	Osm	1.60734	1.17749	-0.448957	-1.43961	0.0116
ENSMUSG00000008601.12	Rab25	33.0358	24.2022	-0.448892	-1.13726	0.0472
ENSMUSG00000037110.19	Ralgapa2	6.55219	4.80099	-0.448645	-1.80965	0.00015
ENSMUSG00000034570.12	Inpp5j	7.13141	5.22969	-0.44746	-1.93849	0.0008
ENSMUSG00000030800.10	Prss8	5.80879	4.26055	-0.447197	-1.18918	0.03705
ENSMUSG00000029084.5	Cd38	89.0535	65.3573	-0.446324	-2.3334	5e-05
ENSMUSG00000027398.13	Il1b	8.35423	6.1347	-0.445515	-1.52073	0.00685
ENSMUSG00000024176.10	Sox8	3.18142	2.33644	-0.445363	-1.27952	0.0307
ENSMUSG00000109836.1	RP24-464B16.1	2.30111	1.69005	-0.445265	-1.56495	0.00665
ENSMUSG00000028300.14	3110043O21Rik	8.55283	6.28358	-0.444817	-1.93967	0.0004
ENSMUSG00000054892.14	Txk	2.66874	1.96228	-0.443625	-1.592	0.0062
ENSMUSG00000035385.5	Ccl2	2.70682	1.99056	-0.443427	-1.15122	0.0455
ENSMUSG00000110277.1	CH25-588N10.2	14.4578	10.6321	-0.443421	-1.89736	0.001
ENSMUSG00000100017.1	2410022M11Rik	1.00515	0.739312	-0.44316	-1.41783	0.0133
ENSMUSG00000025044.16	Msr1	5.27755	3.88336	-0.442564	-1.46569	0.00905
ENSMUSG00000016756.16	Cmah	14.5954	10.745	-0.441846	-2.00944	0.00025
ENSMUSG00000028572.13	Hook1	42.3031	31.1485	-0.4416	-1.42008	0.0032
ENSMUSG00000028518.8	Prkaa2	5.06964	3.73486	-0.440831	-2.18315	0.0002
ENSMUSG00000063286.7	Gm8995	30.8669	22.7616	-0.439463	-2.15395	0.0004
ENSMUSG00000019066.13	Rab3d	5.81497	4.28808	-0.43944	-1.68426	0.0027
ENSMUSG00000021556.11	Golm1	30.8841	22.8006	-0.437787	-2.42018	5e-05
ENSMUSG00000064213.5	Defa24	404.165	298.626	-0.436602	-2.34736	5e-05
ENSMUSG00000037703.14	Lzts3	7.7669	5.74258	-0.435639	-2.1512	5e-05
ENSMUSG00000023074.11	Mospd1	8.29502	6.13505	-0.435172	-1.7852	0.0021
ENSMUSG00000040899.13	Ccr6	52.6075	38.9122	-0.435044	-2.24008	0.0001
ENSMUSG00000027068.6	Dhrs9	0.58276	0.431194	-0.434564	-1.22544	0.03425
ENSMUSG00000021779.16	Thrb	1.6555	1.22533	-0.434097	-1.72255	0.00245
ENSMUSG00000068747.14	Sort1	11.8733	8.78951	-0.433865	-2.25234	5e-05
ENSMUSG00000001225.12	Slc26a3	39.2533	29.0686	-0.433351	-2.21803	5e-05
ENSMUSG00000094584.2	Ms4a18	28.1179	20.8254	-0.433145	-2.17034	5e-05
ENSMUSG00000033581.16	Igf2bp2	7.86359	5.82465	-0.433017	-1.19935	0.0372
ENSMUSG00000027134.4	Lpcat4	46.0582	34.1298	-0.432427	-1.70758	0.00315
ENSMUSG00000076583.1	Igkv8-24	122.577	90.9026	-0.431293	-1.96209	0.0007
ENSMUSG00000076939.2	Iglv3	109.717	81.3855	-0.430942	-1.96722	0.00065
ENSMUSG00000049103.14	Ccr2	5.43983	4.03525	-0.430902	-1.84334	0.0015
ENSMUSG00000073643.11	Wdfy1	12.4845	9.26127	-0.430855	-1.53838	0.0024
ENSMUSG00000041605.16	5730559C18Rik	7.55631	5.60702	-0.430446	-1.64647	0.0027
ENSMUSG00000035042.2	Ccl5	28.9987	21.5316	-0.429536	-1.73863	0.00265
ENSMUSG00000082536.1	Gm13456	1.75973	1.30698	-0.429113	-1.23699	0.0332
ENSMUSG00000031891.6	Hsd11b2	2.44628	1.81713	-0.428925	-1.45278	0.01275
ENSMUSG00000021886.6	Gpr65	7.72562	5.7397	-0.428676	-1.81247	0.0017
ENSMUSG00000037106.8	Fer1l6	6.51855	4.84486	-0.428096	-1.50888	0.00785
ENSMUSG00000040943.12	Tet2	7.62133	5.66716	-0.427416	-1.3332	0.00485
ENSMUSG00000030786.18	Itgam	2.85619	2.12603	-0.425928	-1.10687	0.018
ENSMUSG00000071716.4	Apol7e	2.13507	1.59043	-0.424865	-1.4665	0.01055
ENSMUSG00000094420.2	Igkv10-96	615.258	458.357	-0.424719	-2.3026	5e-05
ENSMUSG00000022686.14	B3gnt5	21.1448	15.7528	-0.424697	-1.94334	0.00125
ENSMUSG00000000142.15	Axin2	8.50938	6.34036	-0.424489	-1.61746	0.00415
ENSMUSG00000000394.15	Gcg	2.97586	2.21748	-0.424387	-1.26963	0.02545
ENSMUSG00000054293.10	A630033H20Rik	5.47408	4.07983	-0.424107	-1.36976	0.01935
ENSMUSG00000026832.12	Cytip	51.3287	38.256	-0.424079	-1.49315	0.0093
ENSMUSG00000019806.13	Aig1	13.2702	9.89151	-0.423924	-1.76194	0.0018
ENSMUSG00000028635.7	Edn2	5.86273	4.3706	-0.423742	-1.69947	0.0035
ENSMUSG00000029821.15	Dfna5	21.69	16.1711	-0.423606	-1.5641	0.008
ENSMUSG00000043154.15	Ppp2r3a	2.3011	1.71606	-0.423225	-1.06023	0.04445
ENSMUSG00000015970.18	Chdh	18.9657	14.1533	-0.422246	-1.11877	0.0099
ENSMUSG00000052271.7	Bhlha15	2.53171	1.88938	-0.422197	-1.68222	0.0037
ENSMUSG00000100658.1	F730311O21Rik	5.88459	4.39319	-0.421673	-2.08447	0.00015
ENSMUSG00000030790.15	Adm	3.91343	2.9217	-0.421624	-1.13221	0.04775
ENSMUSG00000027356.8	Fermt1	3.64403	2.72125	-0.421265	-1.41159	0.00385
ENSMUSG00000076552.3	Igkv4-61	35.2106	26.3245	-0.419603	-1.26022	0.0277
ENSMUSG00000046223.10	Plaur	12.5173	9.36244	-0.418967	-1.57939	0.0052
ENSMUSG00000039997.16	Ifi203	38.6952	28.9432	-0.418931	-1.46773	0.00525
ENSMUSG00000105128.1	Gm42870	4.91932	3.67984	-0.418817	-1.52784	0.008
ENSMUSG00000074519.11	Zfp971	5.34557	4.00029	-0.41824	-1.40024	0.0146
ENSMUSG00000038256.15	Bcl9	9.66755	7.23578	-0.418002	-0.909498	0.0287
ENSMUSG00000022696.17	Sidt1	4.25896	3.18827	-0.417729	-1.24587	0.01845
ENSMUSG00000035164.8	Zc3h12c	0.666287	0.499116	-0.416768	-1.37649	0.0153
ENSMUSG00000024521.7	Pmaip1	35.8715	26.8826	-0.416165	-2.23778	0.0001
ENSMUSG00000032380.8	Dapk2	13.7652	10.3169	-0.416024	-1.53571	0.00835
ENSMUSG00000005268.20	Prlr	11.8916	8.91342	-0.415888	-1.28551	0.025
ENSMUSG00000025019.15	Lcor	2.4799	1.85982	-0.41512	-1.68395	0.00355
ENSMUSG00000059336.14	Slc14a1	5.16573	3.87487	-0.414825	-1.70691	0.0033
ENSMUSG00000032908.9	Sgpp2	19.4131	14.5683	-0.414203	-1.54925	0.0071
ENSMUSG00000027840.5	Wnt2b	0.572883	0.430127	-0.413479	-1.11385	0.04625
ENSMUSG00000058470.10	Gm8369	69.6343	52.3148	-0.412579	-1.75716	0.00195
ENSMUSG00000039395.8	Mreg	8.31036	6.24457	-0.412308	-1.85338	0.00125
ENSMUSG00000031538.6	Plat	2.15924	1.62323	-0.411662	-1.48571	0.0092
ENSMUSG00000034127.14	Tspan8	262.731	197.53	-0.411516	-2.29562	5e-05
ENSMUSG00000005364.11	Il5ra	2.60928	1.96242	-0.41102	-1.32174	0.02235
ENSMUSG00000019832.3	Rab32	15.7622	11.8561	-0.410839	-1.98652	0.00025
ENSMUSG00000027761.4	Aadac	14.9385	11.2377	-0.410689	-1.53125	0.0084
ENSMUSG00000011256.16	Adam19	12.2934	9.25094	-0.410209	-1.80434	0.00015
ENSMUSG00000107017.1	Gm43196	1.97491	1.48733	-0.40907	-1.27198	0.028
ENSMUSG00000028874.14	Fgr	12.458	9.38963	-0.407936	-1.34854	0.0161
ENSMUSG00000039578.16	Ccser1	8.07604	6.08802	-0.407674	-1.27857	0.0253
ENSMUSG00000028698.13	Pik3r3	3.1922	2.40798	-0.406728	-1.33927	0.0161
ENSMUSG00000059994.10	Fcrl1	75.9373	57.3001	-0.406272	-2.15183	5e-05
ENSMUSG00000094194.2	Ighv5-16	59.9318	45.2296	-0.406054	-1.66041	0.0039
ENSMUSG00000096499.2	Ighv1-5	33.2716	25.1222	-0.405331	-1.24891	0.0309
ENSMUSG00000043501.4	Lgals2	528.314	399.013	-0.404959	-2.22325	0.00015
ENSMUSG00000042828.12	Trim72	1.30505	0.98621	-0.404135	-1.21659	0.0367
ENSMUSG00000031775.5	Pllp	5.45181	4.12048	-0.403921	-1.18969	0.0428
ENSMUSG00000096074.2	Ighv1-72	20.1929	15.2628	-0.403833	-1.35851	0.01885
ENSMUSG00000024675.19	Ms4a4c	43.9238	33.2083	-0.40346	-1.27131	0.0259
ENSMUSG00000032915.6	Adgre4	2.63598	1.99346	-0.403065	-1.52392	0.0086
ENSMUSG00000004568.12	Arhgef18	18.9374	14.3226	-0.402943	-1.97144	0.0001
ENSMUSG00000020108.3	Ddit4	48.6677	36.8163	-0.40262	-2.1725	0.00025
ENSMUSG00000079563.9	Pglyrp2	8.30397	6.28419	-0.402073	-1.80915	0.0022
ENSMUSG00000020839.16	Tmigd1	204.922	155.118	-0.401708	-1.95705	0.0006
ENSMUSG00000095026.2	Gm3336	11.7568	8.90114	-0.401436	-1.58823	0.0061
ENSMUSG00000043487.3	Acot6	1.15355	0.873907	-0.400527	-1.30423	0.0226
ENSMUSG00000042272.17	Sestd1	4.27951	3.24258	-0.400304	-1.55494	0.0049
ENSMUSG00000049130.6	C5ar1	1.44649	1.09676	-0.399309	-1.20569	0.0339
ENSMUSG00000076540.3	Igkv4-80	42.7037	32.3831	-0.399118	-1.43962	0.0137
ENSMUSG00000095285.2	Ighv5-9	20.4148	15.4822	-0.399012	-1.37265	0.01715
ENSMUSG00000076666.2	Ighv14-4	32.8314	24.9124	-0.398211	-1.39294	0.01525
ENSMUSG00000026303.6	Mlph	3.16242	2.40102	-0.397378	-1.40554	0.0127
ENSMUSG00000038372.13	Gmds	87.9134	66.7649	-0.396995	-2.10933	0.00015
ENSMUSG00000042851.17	Zc3h6	2.32975	1.77011	-0.396334	-1.33286	0.0214
ENSMUSG00000044199.5	S1pr4	10.7442	8.16627	-0.395815	-1.89533	0.001
ENSMUSG00000052749.9	Trim30b	6.03661	4.58966	-0.395352	-1.66537	0.00375
ENSMUSG00000021356.9	Irf4	24.3241	18.5096	-0.394116	-2.1587	0.0002
ENSMUSG00000021360.15	Gcnt2	8.71018	6.63062	-0.39356	-1.23665	0.03115
ENSMUSG00000026961.6	Lrrc26	6.81869	5.19101	-0.393479	-1.50377	0.0099
ENSMUSG00000018920.11	Cxcl16	34.6406	26.3731	-0.393396	-1.83474	0.0017
ENSMUSG00000038058.14	Nod1	6.02796	4.59101	-0.392859	-1.16208	0.0326
ENSMUSG00000024029.4	Tff3	1137.67	866.701	-0.392476	-2.16853	0.00035
ENSMUSG00000027296.7	Itpka	4.37259	3.33387	-0.391289	-1.56599	0.0076
ENSMUSG00000022587.14	Ly6e	746.765	569.795	-0.39021	-1.93576	0.0012
ENSMUSG00000037722.7	Gnpnat1	9.73292	7.42773	-0.389952	-1.76583	0.00225
ENSMUSG00000029075.6	Tnfrsf4	10.7631	8.21842	-0.389163	-1.24625	0.0294
ENSMUSG00000046312.4	AI464131	1.2219	0.933164	-0.388921	-1.35479	0.01605
ENSMUSG00000076617.9	Ighm	678.584	518.527	-0.38811	-2.00463	0.0003
ENSMUSG00000050370.4	Ch25h	4.65392	3.55626	-0.388086	-1.28982	0.0275
ENSMUSG00000073802.4	Cdkn2b	38.1406	29.1554	-0.387563	-2.03696	0.00035
ENSMUSG00000037999.13	Arap2	21.5262	16.4569	-0.387402	-1.11412	0.0205
ENSMUSG00000025991.8	Cps1	22.988	17.5747	-0.38738	-2.10065	0.0002
ENSMUSG00000019947.9	Arid5b	3.23505	2.47388	-0.387011	-1.71975	0.00325
ENSMUSG00000046006.5	Gapt	3.98944	3.05141	-0.386711	-1.45203	0.01145
ENSMUSG00000012350.15	Ehf	9.41602	7.20272	-0.386576	-1.65149	0.00295
ENSMUSG00000040855.15	Reps2	2.3822	1.82301	-0.385973	-1.61102	0.0042
ENSMUSG00000106891.1	Gm43460	4.81709	3.68646	-0.385928	-1.25403	0.0291
ENSMUSG00000025352.6	Gdf11	3.43249	2.6274	-0.385619	-1.69294	0.0035
ENSMUSG00000047730.17	Fcgbp	623.235	477.197	-0.385191	-1.28199	0.0258
ENSMUSG00000019872.13	Smpdl3a	71.1293	54.52	-0.383657	-2.06374	0.0001
ENSMUSG00000029167.13	Ppargc1a	4.67576	3.58404	-0.383616	-1.79567	0.00145
ENSMUSG00000085882.1	2610507I01Rik	5.63279	4.31816	-0.383432	-1.43743	0.0124
ENSMUSG00000034903.18	Cobll1	5.77668	4.4288	-0.383326	-1.61493	0.0028
ENSMUSG00000031327.10	Chic1	2.38914	1.83171	-0.383302	-1.64693	0.004
ENSMUSG00000037202.5	Prf1	1.4104	1.08146	-0.38312	-1.20015	0.03865
ENSMUSG00000030187.15	Klra2	2.43158	1.86499	-0.382726	-1.22305	0.03435
ENSMUSG00000073678.4	Pgap1	6.18388	4.74922	-0.380824	-1.94657	0.0005
ENSMUSG00000016763.14	Scube1	2.52208	1.9384	-0.379749	-1.56248	0.0065
ENSMUSG00000042293.8	Gm5617	8.61122	6.62248	-0.378845	-1.23222	0.03225
ENSMUSG00000020581.11	Agr2	132.699	102.063	-0.378687	-2.01623	0.0007
ENSMUSG00000035498.10	Cdcp1	9.75153	7.50335	-0.378094	-1.85838	0.0014
ENSMUSG00000001768.15	Rin2	6.98691	5.37707	-0.377834	-1.33543	0.00345
ENSMUSG00000028023.16	Pitx2	3.45213	2.65892	-0.376649	-1.2939	0.0242
ENSMUSG00000038332.13	Sesn1	55.1528	42.485	-0.376482	-2.06729	0.00045
ENSMUSG00000095794.2	Igkv6-17	121.967	93.9539	-0.376462	-1.73539	0.003
ENSMUSG00000026070.15	Il18r1	2.58529	1.99172	-0.376312	-1.43445	0.01255
ENSMUSG00000057329.7	Bcl2	7.24602	5.58907	-0.37458	-1.86912	0.00115
ENSMUSG00000050199.13	Lgr4	14.013	10.8116	-0.374189	-1.88017	0.0006
ENSMUSG00000024376.6	Epb41l4a	1.17147	0.903927	-0.374047	-1.29965	0.0242
ENSMUSG00000028164.15	Manba	11.9689	9.23635	-0.373891	-1.01142	0.0476
ENSMUSG00000025140.15	Pycr1	1.69956	1.3117	-0.373725	-1.03147	0.0499
ENSMUSG00000041782.14	Lad1	39.89	30.7905	-0.373545	-1.55862	0.0061
ENSMUSG00000035349.5	Mia2	10.6513	8.22292	-0.373301	-1.69785	0.00355
ENSMUSG00000032369.13	Plscr1	36.4783	28.179	-0.37242	-1.83817	0.00195
ENSMUSG00000026380.10	Tfcp2l1	8.03326	6.20663	-0.372174	-1.73858	0.00055
ENSMUSG00000028836.14	Slc30a2	20.9899	16.2173	-0.372165	-1.95047	0.0008
ENSMUSG00000074272.10	Ceacam1	182.428	141.062	-0.370994	-1.62306	0.0047
ENSMUSG00000090700.1	Cyp4f40	17.3938	13.4538	-0.370563	-1.82473	0.0013
ENSMUSG00000003418.11	St8sia6	3.37453	2.61048	-0.370368	-1.72384	0.0028
ENSMUSG00000045932.12	Ifit2	6.80453	5.26634	-0.369695	-1.67352	0.00325
ENSMUSG00000027875.12	Hmgcs2	5.72873	4.43569	-0.369056	-1.71353	0.0035
ENSMUSG00000049799.13	Lrrc19	22.0224	17.0598	-0.368374	-1.81215	0.0019
ENSMUSG00000035133.8	Arhgap5	8.83938	6.84805	-0.368253	-1.87478	0.00125
ENSMUSG00000003882.4	Il7r	6.81382	5.2798	-0.36798	-1.67087	0.00355
ENSMUSG00000042638.14	Gucy2c	43.1589	33.4447	-0.367883	-2.05218	0.0004
ENSMUSG00000030020.13	Prickle2	0.836163	0.648047	-0.367686	-1.35438	0.0185
ENSMUSG00000063903.5	Klk1	15.3279	11.8861	-0.366892	-1.48253	0.0102
ENSMUSG00000034586.14	Hid1	5.03087	3.9044	-0.36571	-1.16988	0.03085
ENSMUSG00000037138.17	Aff3	9.67081	7.50562	-0.365666	-1.50057	0.0046
ENSMUSG00000095682.1	Igkv3-1	30.2267	23.4593	-0.365664	-1.22668	0.03285
ENSMUSG00000070501.13	Ifi214	3.69168	2.86613	-0.365177	-1.36963	0.0173
ENSMUSG00000045180.13	Shroom2	1.70507	1.32408	-0.364844	-1.34744	0.0175
ENSMUSG00000076526.6	Igkv12-98	54.3167	42.1899	-0.3645	-1.39958	0.0172
ENSMUSG00000029735.17	Tpk1	12.8162	9.95748	-0.364117	-1.05074	0.0295
ENSMUSG00000013523.13	Bcas1	5.25592	4.0843	-0.363853	-1.13464	0.0418
ENSMUSG00000024619.8	Cdx1	24.4417	19.0044	-0.363009	-1.87593	0.00155
ENSMUSG00000103254.1	Ighv1-15	69.3233	53.9176	-0.362583	-1.46774	0.0108
ENSMUSG00000022419.15	Deptor	3.24416	2.52441	-0.361899	-1.70058	0.0024
ENSMUSG00000004110.15	Cacna1e	1.47878	1.15212	-0.360121	-1.53371	0.0045
ENSMUSG00000033898.16	Cfhr2	3.72378	2.90201	-0.359715	-1.22826	0.0336
ENSMUSG00000022231.9	Sema5a	2.24793	1.75193	-0.359652	-1.69298	0.00295
ENSMUSG00000095565.2	Ighv2-9-1	70.1227	54.6561	-0.359498	-1.49723	0.00795
ENSMUSG00000066800.11	Rnasel	56.3937	43.9704	-0.359002	-1.82534	0.0008
ENSMUSG00000001173.15	Ocrl	4.60133	3.58851	-0.358667	-1.1594	0.0479
ENSMUSG00000029570.5	Lfng	15.6895	12.2373	-0.358515	-1.39158	0.0159
ENSMUSG00000032333.6	Stoml1	26.3555	20.5612	-0.35818	-1.23538	0.0288
ENSMUSG00000064109.8	Hcst	29.2613	22.84	-0.357436	-1.3692	0.01645
ENSMUSG00000076609.2	Igkc	7420.53	5796.59	-0.356319	-1.6261	0.0052
ENSMUSG00000024846.5	Cst6	9.41276	7.35656	-0.355587	-1.80797	0.0019
ENSMUSG00000033458.17	Fan1	1.39265	1.08913	-0.354656	-1.21814	0.03445
ENSMUSG00000024079.4	Eif2ak2	14.3731	11.2428	-0.35437	-1.18602	0.03425
ENSMUSG00000048970.9	C1galt1c1	26.1109	20.4303	-0.353939	-1.72775	0.0034
ENSMUSG00000094075.1	Ighv1-80	104.477	81.7482	-0.353928	-1.60118	0.00555
ENSMUSG00000034738.8	Nostrin	33.5011	26.2132	-0.353912	-1.29088	0.0253
ENSMUSG00000056737.14	Capg	98.4568	77.068	-0.353358	-1.43645	0.01335
ENSMUSG00000028412.17	Slc44a1	33.0958	25.9258	-0.352258	-1.86622	0.00065
ENSMUSG00000025584.17	Pde8a	2.34968	1.84066	-0.352241	-1.14203	0.0439
ENSMUSG00000007034.15	Slc44a4	86.2915	67.6341	-0.351468	-1.96205	0.0005
ENSMUSG00000024986.11	Hhex	20.8195	16.3204	-0.351255	-1.6459	0.004
ENSMUSG00000027878.11	Notch2	8.91378	6.98829	-0.351098	-1.90521	0.00115
ENSMUSG00000096672.1	Ighv1-63	28.6283	22.4606	-0.350041	-1.19694	0.03715
ENSMUSG00000050762.5	Prss27	3.83701	3.0105	-0.349982	-1.22553	0.0304
ENSMUSG00000035493.9	Tgfbi	102.195	80.2071	-0.349524	-1.94805	0.00065
ENSMUSG00000062585.11	Cnr2	14.7021	11.5392	-0.349476	-1.83277	0.0017
ENSMUSG00000031709.15	Tbc1d9	5.49057	4.31015	-0.349217	-1.18917	0.03845
ENSMUSG00000032690.16	Oas2	8.4723	6.65101	-0.349182	-1.14173	0.0376
ENSMUSG00000053964.17	Lgals4	1792.86	1409.08	-0.347509	-1.40116	0.012
ENSMUSG00000057396.6	Zfp759	1.49729	1.17679	-0.347498	-1.17434	0.04125
ENSMUSG00000030342.8	Cd9	46.34	36.4228	-0.347415	-1.7886	0.00135
ENSMUSG00000050921.12	P2ry10	33.1208	26.0437	-0.3468	-1.83897	0.00135
ENSMUSG00000105906.1	Iglc1	409.188	321.843	-0.346408	-1.21916	0.03605
ENSMUSG00000022372.14	Sla	36.361	28.6061	-0.346072	-1.79549	0.00165
ENSMUSG00000040891.6	Foxa3	2.29156	1.80308	-0.345862	-1.18975	0.04295
ENSMUSG00000035671.6	Zswim4	5.65394	4.4491	-0.345742	-1.70927	0.0033
ENSMUSG00000038209.12	Itln1	49.9989	39.3506	-0.345511	-1.79588	0.00195
ENSMUSG00000025207.15	Sema4g	31.4694	24.7686	-0.345437	-1.89243	0.00055
ENSMUSG00000022747.16	St3gal6	23.4351	18.4534	-0.344783	-1.07952	0.044
ENSMUSG00000021876.14	Rnase4	29.7448	23.4342	-0.344021	-1.64989	0.0041
ENSMUSG00000030155.7	Clec2e	74.8102	58.9719	-0.343208	-1.88291	0.0012
ENSMUSG00000026473.15	Glul	34.3022	27.0418	-0.343111	-1.27592	0.02345
ENSMUSG00000055447.18	Cd47	120.193	94.7612	-0.342985	-1.3325	0.0198
ENSMUSG00000038859.7	Baiap2l1	19.4336	15.3261	-0.342565	-1.55858	0.0073
ENSMUSG00000060615.5	Ang4	13.1742	10.3922	-0.342216	-1.24515	0.03265
ENSMUSG00000038745.15	Nlrp6	26.5359	20.9341	-0.342095	-1.70291	0.00125
ENSMUSG00000039349.5	C130074G19Rik	25.8388	20.3863	-0.341938	-1.85923	0.0011
ENSMUSG00000074345.4	Tnfaip8l3	3.34217	2.63742	-0.341659	-1.35215	0.0161
ENSMUSG00000020911.14	Krt19	351.467	277.363	-0.341613	-1.76456	0.002
ENSMUSG00000027358.6	Bmp2	8.88378	7.01115	-0.341523	-1.69252	0.003
ENSMUSG00000024975.12	Pdcd4	36.2779	28.6377	-0.341173	-1.1963	0.03635
ENSMUSG00000001247.16	Lsr	57.6973	45.5512	-0.341016	-1.48094	0.00955
ENSMUSG00000033684.14	Qsox1	31.9252	25.2125	-0.340557	-1.27654	0.01225
ENSMUSG00000030200.13	Bcl2l14	7.26017	5.73553	-0.340078	-1.45454	0.0101
ENSMUSG00000033577.18	Myo6	38.2522	30.2368	-0.339238	-1.09002	0.04155
ENSMUSG00000042096.15	Dao	6.20612	4.90686	-0.338892	-1.22769	0.03025
ENSMUSG00000044811.13	Cd300c2	5.44882	4.30926	-0.338505	-1.24462	0.03045
ENSMUSG00000025804.5	Ccr1	9.2402	7.3233	-0.335431	-1.56422	0.0066
ENSMUSG00000063296.4	Tmem117	16.4867	13.0681	-0.335261	-1.69465	0.0031
ENSMUSG00000033107.5	Rnf125	4.63268	3.67364	-0.334635	-1.19578	0.03705
ENSMUSG00000049871.13	Nlrc3	6.81067	5.401	-0.334571	-1.6148	0.00515
ENSMUSG00000027792.11	Bche	7.95148	6.30737	-0.334185	-1.54925	0.00295
ENSMUSG00000028838.11	Extl1	8.20252	6.50818	-0.333813	-1.33839	0.00665
ENSMUSG00000025453.16	Nnt	7.92394	6.29075	-0.332986	-1.54859	0.0063
ENSMUSG00000095687.1	Rnaset2a	4.51109	3.58461	-0.331658	-1.20418	0.03555
ENSMUSG00000097375.2	6720427I07Rik	5.5329	4.39808	-0.331163	-1.30796	0.02285
ENSMUSG00000067149.6	Jchain	778.687	619.063	-0.330958	-1.75817	0.0026
ENSMUSG00000043003.13	Rasef	2.00517	1.59454	-0.330579	-1.30581	0.0222
ENSMUSG00000030650.18	Tmc5	34.3023	27.2837	-0.330262	-1.77725	0.00195
ENSMUSG00000036944.5	Tmem71	5.96409	4.74449	-0.33005	-1.43162	0.01285
ENSMUSG00000020062.6	Slc5a8	27.6843	22.0323	-0.32945	-1.8146	0.00145
ENSMUSG00000035208.16	Slfn8	6.16857	4.90999	-0.329218	-1.38166	0.0162
ENSMUSG00000039629.14	Strip2	1.55395	1.23737	-0.328662	-1.238	0.03105
ENSMUSG00000096715.2	Igkv3-4	61.8793	49.2769	-0.328544	-1.34659	0.01905
ENSMUSG00000020889.11	Nr1d1	21.2671	16.9378	-0.328377	-1.18487	0.04245
ENSMUSG00000026149.2	Tm4sf20	288.631	230.246	-0.326051	-1.577	0.0061
ENSMUSG00000073043.5	Atoh1	2.7519	2.19645	-0.325252	-1.18722	0.0392
ENSMUSG00000037921.15	Ddx60	11.2868	9.0143	-0.324348	-1.49928	0.0078
ENSMUSG00000039328.11	Rnf122	8.26961	6.60475	-0.324314	-1.26742	0.03015
ENSMUSG00000076937.3	Iglc2	320.247	255.816	-0.324075	-1.73243	0.00295
ENSMUSG00000022205.15	Sub1	161.354	129.025	-0.32258	-1.65103	0.0041
ENSMUSG00000003746.15	Man1a	56.8188	45.4399	-0.32241	-1.7532	0.0019
ENSMUSG00000038422.2	Hdhd3	36.1693	28.9354	-0.321931	-1.63832	0.0052
ENSMUSG00000001507.16	Itga3	24.3371	19.4788	-0.32125	-1.49362	0.00395
ENSMUSG00000022408.6	Fam83f	7.00967	5.61479	-0.320115	-1.51758	0.00765
ENSMUSG00000069793.12	Slfn9	2.74468	2.19933	-0.319576	-1.31141	0.02425
ENSMUSG00000021336.16	Slc17a4	12.9103	10.3562	-0.318032	-1.55805	0.0078
ENSMUSG00000094797.1	Igkv6-15	293.618	235.55	-0.317907	-1.62506	0.00435
ENSMUSG00000027035.10	Cers6	14.628	11.7355	-0.317854	-1.4543	0.0044
ENSMUSG00000039347.7	Atp6v0e2	7.78739	6.24989	-0.317311	-1.33324	0.01855
ENSMUSG00000022358.6	Fbxo32	4.60328	3.69832	-0.315794	-1.55416	0.00735
ENSMUSG00000073491.10	Ifi213	14.5345	11.681	-0.315315	-1.26067	0.0298
ENSMUSG00000040322.10	Slc25a24	44.9771	36.1557	-0.314968	-1.74144	0.0019
ENSMUSG00000027073.5	Prg2	15.4656	12.4401	-0.314069	-1.31113	0.02265
ENSMUSG00000033355.6	Rtp4	27.2997	21.9666	-0.313574	-1.36309	0.0155
ENSMUSG00000094872.1	Igkv9-120	136.705	110.003	-0.313525	-1.44282	0.0131
ENSMUSG00000018900.7	Slc22a5	24.6395	19.8339	-0.313008	-1.18223	0.0348
ENSMUSG00000017688.14	Hnf4g	52.0255	41.903	-0.312163	-1.69538	0.0035
ENSMUSG00000022824.12	Muc13	647.912	522.475	-0.310435	-1.46786	0.00965
ENSMUSG00000029153.11	Ociad2	57.1497	46.1022	-0.30991	-1.1316	0.0472
ENSMUSG00000040663.8	Clcf1	27.7411	22.3815	-0.309717	-1.23625	0.0332
ENSMUSG00000022015.8	Tnfsf11	12.749	10.2871	-0.309544	-1.47652	0.01075
ENSMUSG00000034917.7	Tjp3	27.4479	22.1492	-0.309444	-1.40396	0.0161
ENSMUSG00000019888.15	Mgat4c	50.3589	40.6848	-0.307756	-1.66117	0.0045
ENSMUSG00000066861.14	Oas1g	24.2239	19.573	-0.307565	-1.24692	0.0318
ENSMUSG00000022994.8	Adcy6	16.5674	13.3866	-0.307557	-1.60704	0.0048
ENSMUSG00000025931.15	Paqr8	2.19316	1.77267	-0.307088	-1.24682	0.0299
ENSMUSG00000030660.9	Pik3c2a	27.2775	22.061	-0.306215	-1.28654	0.0243
ENSMUSG00000029322.12	Plac8	1494.96	1209.1	-0.30617	-1.62211	0.0043
ENSMUSG00000095007.1	Igkv12-41	77.03	62.3164	-0.305808	-1.25438	0.03095
ENSMUSG00000016534.15	Lamp2	86.5219	70.0165	-0.305371	-1.6231	0.0053
ENSMUSG00000049350.6	Zg16	1577.83	1277.3	-0.30484	-1.60659	0.0049
ENSMUSG00000037172.14	E330009J07Rik	6.40984	5.18902	-0.304825	-1.37183	0.0109
ENSMUSG00000026701.15	Prdx6	189.044	153.083	-0.304407	-1.55097	0.006
ENSMUSG00000052013.14	Btla	89.1403	72.185	-0.304377	-1.70405	0.0027
ENSMUSG00000043162.7	Pyurf	4.53297	3.67229	-0.303776	-1.21638	0.03405
ENSMUSG00000020034.7	Tcp11l2	19.6802	15.9446	-0.303677	-1.21419	0.03415
ENSMUSG00000001300.16	Efnb2	11.2423	9.11012	-0.303396	-1.56619	0.0055
ENSMUSG00000052776.10	Oas1a	16.5683	13.4318	-0.302769	-1.47887	0.0088
ENSMUSG00000076677.1	Ighv6-3	60.798	49.2913	-0.302691	-1.22547	0.03235
ENSMUSG00000025509.15	Pnpla2	51.2387	41.5448	-0.302569	-1.5951	0.0051
ENSMUSG00000045005.9	Fzd5	11.4776	9.31114	-0.301797	-1.61311	0.00525
ENSMUSG00000096844.1	Igkv6-14	65.9918	53.5452	-0.301528	-1.17834	0.04305
ENSMUSG00000026365.15	Cfh	4.19553	3.40492	-0.301231	-1.22287	0.03465
ENSMUSG00000047867.11	Gimap6	152.997	124.299	-0.299696	-1.26425	0.02225
ENSMUSG00000019889.9	Ptprk	5.91104	4.80291	-0.299502	-1.5039	0.00945
ENSMUSG00000055415.7	Atp10b	15.5144	12.6089	-0.299163	-1.26648	0.02675
ENSMUSG00000019726.10	Lyst	4.43035	3.60097	-0.299036	-1.56413	0.0058
ENSMUSG00000042351.8	Grap2	10.3531	8.41532	-0.29897	-1.50642	0.0088
ENSMUSG00000007038.5	Neu1	45.9499	37.3566	-0.298698	-1.49598	0.0068
ENSMUSG00000028392.15	Bspry	16.8749	13.7205	-0.298553	-1.49677	0.00885
ENSMUSG00000037416.12	Dmxl1	9.6973	7.88544	-0.298392	-1.4874	0.00945
ENSMUSG00000018171.9	Vmp1	228.918	186.223	-0.297802	-1.22232	0.0312
ENSMUSG00000062300.14	Nectin2	32.8333	26.7151	-0.297505	-1.16156	0.0428
ENSMUSG00000036503.13	Rnf13	37.7404	30.7376	-0.296104	-1.13462	0.0444
ENSMUSG00000052395.15	Rft1	8.20898	6.68625	-0.296004	-1.17797	0.0384
ENSMUSG00000052812.4	Atad2b	4.26576	3.4751	-0.295749	-1.37621	0.01465
ENSMUSG00000022330.4	Osr2	17.1165	13.9463	-0.295503	-1.4559	0.0105
ENSMUSG00000096956.2	Snhg18	8.21645	6.6973	-0.294937	-1.22647	0.0316
ENSMUSG00000031608.13	Galnt7	11.9564	9.74589	-0.294914	-1.48693	0.01175
ENSMUSG00000004317.14	Clcn5	6.53104	5.32406	-0.294785	-1.11429	0.0171
ENSMUSG00000030364.6	Clec2h	565.215	460.871	-0.294437	-1.33061	0.0186
ENSMUSG00000096594.2	Igkv8-19	69.3854	56.5794	-0.294355	-1.20131	0.03625
ENSMUSG00000090673.1	Gm340	1.6823	1.37217	-0.293977	-1.13387	0.0453
ENSMUSG00000027508.15	Pag1	20.4228	16.6695	-0.29297	-1.57242	0.00405
ENSMUSG00000015750.15	Aph1a	13.1848	10.7624	-0.292879	-1.175	0.02065
ENSMUSG00000060090.16	Rp2	26.2926	21.4743	-0.292046	-1.55077	0.0067
ENSMUSG00000037348.15	Paqr7	9.66373	7.89337	-0.291939	-1.24154	0.02685
ENSMUSG00000022788.16	Fgd4	5.69775	4.6579	-0.290712	-1.43329	0.0119
ENSMUSG00000015357.10	Clpx	20.3634	16.653	-0.290194	-1.1759	0.0419
ENSMUSG00000042331.13	Specc1	5.18608	4.24172	-0.289997	-1.16544	0.03865
ENSMUSG00000050390.12	C77080	29.9169	24.4746	-0.289678	-1.32643	0.01805
ENSMUSG00000046804.13	Phgr1	209.221	171.193	-0.28941	-1.56716	0.00665
ENSMUSG00000058163.14	Gm5431	5.01096	4.10077	-0.289192	-1.25897	0.0269
ENSMUSG00000020173.17	Cobl	28.4276	23.2766	-0.288411	-1.35748	0.01595
ENSMUSG00000034445.7	Cyb561a3	41.041	33.6104	-0.288157	-1.5017	0.0092
ENSMUSG00000076564.2	Igkv12-46	215.017	176.089	-0.288144	-1.46044	0.01135
ENSMUSG00000049744.15	Arhgap15	21.7209	17.7911	-0.287927	-1.17789	0.0427
ENSMUSG00000024222.16	Fkbp5	31.6449	25.9298	-0.287365	-1.30704	0.023
ENSMUSG00000095612.2	Ighv5-4	39.4953	32.3681	-0.28711	-1.19241	0.03695
ENSMUSG00000001098.15	Kctd10	37.2246	30.5079	-0.287077	-1.40026	0.01255
ENSMUSG00000051439.6	Cd14	7.41476	6.07755	-0.286909	-1.20064	0.03915
ENSMUSG00000036880.9	Acaa2	39.0387	32.0047	-0.286619	-1.50409	0.00905
ENSMUSG00000020841.5	Cpd	14.5297	11.9154	-0.28618	-1.45527	0.00555
ENSMUSG00000024378.9	Stard4	41.3842	33.9577	-0.285343	-1.39853	0.0103
ENSMUSG00000075289.4	Carns1	7.34894	6.032	-0.2849	-1.25352	0.0293
ENSMUSG00000018166.8	Erbb3	38.7032	31.7774	-0.28445	-1.58097	0.0053
ENSMUSG00000094930.2	Igkv6-25	75.3839	61.9221	-0.283801	-1.21428	0.03475
ENSMUSG00000096188.1	Cmtm4	11.1508	9.16568	-0.282837	-1.52715	0.0079
ENSMUSG00000017009.3	Sdc4	41.9139	34.4548	-0.282725	-1.53735	0.007
ENSMUSG00000037071.2	Scd1	73.5137	60.4391	-0.282532	-1.57234	0.00735
ENSMUSG00000094546.1	Ighv1-26	198.34	163.096	-0.28225	-1.39747	0.01565
ENSMUSG00000061665.6	Cd2ap	41.6296	34.239	-0.281971	-1.57986	0.00535
ENSMUSG00000071335.4	Mfsd4b3	9.29891	7.64839	-0.281907	-1.21579	0.0338
ENSMUSG00000032089.16	Il10ra	14.5693	11.9922	-0.280829	-1.46899	0.009
ENSMUSG00000020826.8	Nos2	43.7665	36.0271	-0.280744	-1.554	0.00605
ENSMUSG00000025888.5	Casp1	67.156	55.2853	-0.280619	-1.52929	0.0081
ENSMUSG00000024242.14	Map4k3	7.71159	6.35	-0.280272	-1.39096	0.014
ENSMUSG00000047735.14	Samd9l	38.5351	31.7407	-0.279835	-1.55614	0.00705
ENSMUSG00000058435.5	Btnl4	21.9852	18.1106	-0.279697	-1.42731	0.0115
ENSMUSG00000038751.5	Ptk6	11.2244	9.24832	-0.279376	-1.43925	0.0126
ENSMUSG00000001281.9	Itgb7	24.8531	20.4801	-0.279203	-1.36078	0.00945
ENSMUSG00000031309.15	Rps6ka3	18.2242	15.0183	-0.279137	-0.91958	0.02985
ENSMUSG00000020641.15	Rsad2	6.38257	5.26058	-0.278916	-1.21744	0.033
ENSMUSG00000028207.18	Asph	6.40903	5.28379	-0.278534	-1.06914	0.04855
ENSMUSG00000021831.8	Ero1l	12.335	10.1728	-0.278033	-1.43071	0.0116
ENSMUSG00000022257.3	Laptm4b	23.7829	19.6212	-0.27751	-1.41221	0.01345
ENSMUSG00000031337.16	Mtm1	16.3763	13.5124	-0.277326	-1.41309	0.01485
ENSMUSG00000041444.14	Arhgap32	5.37464	4.4367	-0.276683	-1.3355	0.0152
ENSMUSG00000041132.11	N4bp2l1	20.2602	16.7253	-0.276612	-1.19571	0.0365
ENSMUSG00000001672.14	Marveld3	17.5152	14.4622	-0.276325	-1.29015	0.02585
ENSMUSG00000023845.6	Lnpep	13.896	11.4743	-0.276255	-1.46162	0.01175
ENSMUSG00000009905.5	Kdsr	4.8952	4.04517	-0.275167	-1.22712	0.02695
ENSMUSG00000027312.14	Atrn	7.83192	6.47322	-0.274881	-1.2247	0.0128
ENSMUSG00000000805.18	Car4	168.3	139.161	-0.274288	-1.26522	0.02405
ENSMUSG00000036985.12	Zdhhc9	22.0269	18.2144	-0.27419	-1.3881	0.01555
ENSMUSG00000029238.11	Clock	8.35966	6.91295	-0.274143	-1.43466	0.0111
ENSMUSG00000076555.3	Igkv4-57-1	67.1353	55.5334	-0.273716	-1.15425	0.04435
ENSMUSG00000107881.1	Gm44250	4.4379	3.67147	-0.273521	-1.23651	0.03125
ENSMUSG00000020642.12	Rnf144a	4.71664	3.90501	-0.272434	-1.28907	0.02355
ENSMUSG00000013418.8	B4galnt2	55.7052	46.1222	-0.272349	-1.4772	0.00975
ENSMUSG00000027835.11	Pdcd10	48.606	40.2566	-0.27191	-1.14609	0.0467
ENSMUSG00000000266.11	Mid2	2.9305	2.42792	-0.271428	-1.17976	0.0368
ENSMUSG00000029646.3	Cdx2	40.337	33.4203	-0.27138	-1.47383	0.0103
ENSMUSG00000035441.14	Myo1d	30.8875	25.5987	-0.270952	-1.49635	0.00735
ENSMUSG00000060703.12	Cd302	15.9255	13.199	-0.270906	-1.22616	0.0339
ENSMUSG00000030471.17	Zdhhc13	18.9465	15.7059	-0.270627	-1.23187	0.03405
ENSMUSG00000042599.8	Kdm7a	11.072	9.18158	-0.270101	-1.45888	0.01115
ENSMUSG00000078945.10	Naip2	9.00989	7.47361	-0.269705	-1.38923	0.01535
ENSMUSG00000021636.14	Marveld2	11.4782	9.52424	-0.269216	-1.27372	0.0271
ENSMUSG00000023232.17	Serinc2	36.7158	30.467	-0.269152	-1.42399	0.01295
ENSMUSG00000026692.12	Fmo4	15.0281	12.4818	-0.267833	-1.20135	0.036
ENSMUSG00000024589.15	Nedd4l	6.63956	5.51523	-0.267668	-1.4055	0.01475
ENSMUSG00000024411.9	Aqp4	5.92857	4.92513	-0.267522	-1.28693	0.02525
ENSMUSG00000020182.16	Ddc	30.8944	25.6975	-0.265714	-1.17048	0.03955
ENSMUSG00000035561.5	Aldh1b1	69.7019	57.9871	-0.265465	-1.4522	0.0112
ENSMUSG00000020427.11	Igfbp3	14.6272	12.1694	-0.2654	-1.3265	0.019
ENSMUSG00000038009.7	Dnajc22	15.7197	13.0951	-0.263548	-1.25203	0.02755
ENSMUSG00000036006.19	Fam65b	22.4886	18.7459	-0.26262	-1.2499	0.02165
ENSMUSG00000076523.2	Igkv15-103	161.086	134.397	-0.261328	-1.2656	0.027
ENSMUSG00000051375.15	Pcdh1	14.3549	11.9814	-0.260749	-0.900315	0.02875
ENSMUSG00000027863.8	Cd2	41.2118	34.4205	-0.259787	-1.33998	0.01965
ENSMUSG00000075520.5	Malrd1	9.764	8.15504	-0.259781	-1.38698	0.01685
ENSMUSG00000095583.1	Ighv14-2	208.611	174.303	-0.259218	-1.29039	0.0219
ENSMUSG00000037622.14	Wdtc1	17.225	14.401	-0.258336	-1.24253	0.0155
ENSMUSG00000025366.7	Esyt1	30.0073	25.1073	-0.257208	-1.28888	0.02395
ENSMUSG00000002565.16	Scin	26.2802	21.9987	-0.256556	-1.37154	0.01755
ENSMUSG00000049091.6	Sephs2	66.8943	56.0295	-0.255697	-1.41069	0.01435
ENSMUSG00000032527.13	Pccb	32.6153	27.3343	-0.254838	-1.22353	0.0316
ENSMUSG00000039193.7	Nlrc4	13.8061	11.5719	-0.254675	-1.34422	0.01925
ENSMUSG00000032602.6	Slc25a20	30.4979	25.5682	-0.254358	-1.29536	0.02275
ENSMUSG00000027809.14	Etfdh	24.9446	20.932	-0.25302	-1.1765	0.0386
ENSMUSG00000032410.13	Xrn1	8.73539	7.33117	-0.252829	-1.1006	0.0464
ENSMUSG00000074211.4	Sdhaf1	9.84855	8.2656	-0.252792	-1.18958	0.03645
ENSMUSG00000054737.11	Zfp182	9.17419	7.70076	-0.252581	-1.21039	0.037
ENSMUSG00000071068.6	Treml2	12.5635	10.5506	-0.251908	-1.33634	0.0181
ENSMUSG00000026003.5	Acadl	72.7687	61.1186	-0.251707	-1.38093	0.01455
ENSMUSG00000046546.3	Fam43a	14.9729	12.5761	-0.251667	-1.30987	0.02045
ENSMUSG00000029811.14	Aoc1	123.156	103.594	-0.249548	-1.35748	0.01745
ENSMUSG00000003031.14	Cdkn1b	39.5093	33.2352	-0.249481	-1.26441	0.0283
ENSMUSG00000048186.14	Bend7	11.8281	9.95348	-0.248945	-1.23037	0.0321
ENSMUSG00000000732.8	Icosl	40.2553	33.8777	-0.248843	-1.37177	0.01575
ENSMUSG00000031591.14	Asah1	62.5721	52.6638	-0.248706	-1.1642	0.04215
ENSMUSG00000044626.12	Liph	9.80614	8.25645	-0.248163	-1.25759	0.0287
ENSMUSG00000054889.9	Dsp	21.5591	18.1616	-0.247403	-1.35966	0.01675
ENSMUSG00000072568.4	Fam84b	10.7023	9.01869	-0.24693	-1.2729	0.029
ENSMUSG00000027007.16	Ssfa2	21.6206	18.221	-0.246808	-1.33297	0.01845
ENSMUSG00000021709.14	Erbin	54.5145	45.9479	-0.24664	-1.37659	0.01665
ENSMUSG00000057191.13	AB124611	21.3548	18.0057	-0.246102	-1.19542	0.038
ENSMUSG00000002014.12	Ssr4	150.653	127.058	-0.245745	-1.15017	0.0481
ENSMUSG00000049164.6	Zfp518a	7.5111	6.33535	-0.2456	-1.26364	0.0291
ENSMUSG00000040710.10	St8sia4	15.0915	12.7293	-0.245587	-1.30866	0.0242
ENSMUSG00000054469.13	Lclat1	12.1689	10.2664	-0.245256	-1.05374	0.04045
ENSMUSG00000037355.14	Uvssa	4.55723	3.84647	-0.244624	-1.1851	0.04215
ENSMUSG00000063894.14	Zkscan8	3.71119	3.13277	-0.244443	-1.15468	0.03995
ENSMUSG00000024334.8	H2-Oa	70.6228	59.6159	-0.244435	-1.29459	0.02505
ENSMUSG00000002222.14	Rmnd5a	29.8376	25.1899	-0.244284	-1.20561	0.0282
ENSMUSG00000025212.16	Sfxn3	8.66658	7.32009	-0.243601	-1.16768	0.0443
ENSMUSG00000032340.8	Neo1	5.26689	4.45028	-0.243055	-1.16699	0.03485
ENSMUSG00000000555.7	Itga5	4.03584	3.4103	-0.242967	-1.14453	0.04005
ENSMUSG00000036941.2	Elac1	4.75458	4.01912	-0.242439	-1.13759	0.0492
ENSMUSG00000034714.9	Ttyh2	16.0377	13.571	-0.240944	-1.27392	0.02635
ENSMUSG00000049866.12	Arl4c	5.94824	5.03419	-0.240704	-1.14609	0.0461
ENSMUSG00000034785.14	Dio1	12.8497	10.8781	-0.240305	-1.12414	0.04535
ENSMUSG00000045193.13	Cirbp	76.2081	64.5453	-0.239632	-1.12295	0.05005
ENSMUSG00000041598.7	Cdc42ep4	9.94048	8.42189	-0.239172	-1.1822	0.03435
ENSMUSG00000027536.6	Chmp4c	20.4959	17.3649	-0.239163	-1.28175	0.0231
ENSMUSG00000025544.13	Tm9sf2	134.47	113.992	-0.238359	-1.29064	0.02335
ENSMUSG00000027130.15	Slc12a6	61.4833	52.1233	-0.238266	-1.07338	0.0388
ENSMUSG00000050310.8	Rictor	8.41637	7.13576	-0.23813	-1.27509	0.0245
ENSMUSG00000057880.12	Abat	8.21539	6.96562	-0.238077	-1.05395	0.0495
ENSMUSG00000030681.18	Mvp	76.5947	64.9653	-0.237575	-1.19789	0.0351
ENSMUSG00000038608.15	Dock10	37.1412	31.5131	-0.237068	-1.19654	0.03345
ENSMUSG00000002227.15	Mov10	21.8811	18.5713	-0.236612	-1.15531	0.03635
ENSMUSG00000036478.7	Btg1	63.171	53.6265	-0.236318	-1.32216	0.0235
ENSMUSG00000030560.17	Ctsc	105.798	89.836	-0.235948	-1.24412	0.02815
ENSMUSG00000047945.6	Marcksl1	78.1314	66.3584	-0.235625	-1.3037	0.0239
ENSMUSG00000072214.6	Sept5	102.66	87.3266	-0.233377	-1.18004	0.03815
ENSMUSG00000028618.11	Tmem59	245.019	208.425	-0.23336	-1.21029	0.0356
ENSMUSG00000061666.6	Gdpd1	58.9253	50.132	-0.233156	-1.2826	0.02315
ENSMUSG00000024030.6	Abcg1	7.9016	6.72561	-0.232479	-1.14087	0.04695
ENSMUSG00000037731.5	Themis2	22.2092	18.9084	-0.232134	-1.25285	0.02945
ENSMUSG00000024587.9	Nars	81.9814	69.8509	-0.231018	-1.28845	0.02345
ENSMUSG00000022967.12	Ifnar1	22.289	18.992	-0.230943	-1.23001	0.0315
ENSMUSG00000035992.15	Fnip1	8.65443	7.37456	-0.230881	-1.20026	0.03495
ENSMUSG00000022749.6	Tbc1d23	15.6966	13.3873	-0.229584	-1.18291	0.03705
ENSMUSG00000021215.14	Net1	61.858	52.8279	-0.22766	-1.27301	0.0268
ENSMUSG00000095771.2	Igkv14-111	376.256	321.377	-0.227447	-1.18386	0.0398
ENSMUSG00000034607.6	Pof1b	16.6364	14.2172	-0.226709	-1.19283	0.0359
ENSMUSG00000000385.7	Tmprss2	17.7508	15.1887	-0.224894	-1.18314	0.03595
ENSMUSG00000058997.7	Vwa8	6.67039	5.71042	-0.224175	-1.16999	0.03945
ENSMUSG00000020717.19	Pecam1	28.8603	24.7444	-0.221988	-1.19393	0.0361
ENSMUSG00000021895.9	Arhgef3	26.6719	22.8712	-0.221786	-1.21238	0.0352
ENSMUSG00000032050.17	Rdx	13.211	11.3415	-0.220118	-1.14957	0.0452
ENSMUSG00000046761.12	Fam83h	11.2507	9.65905	-0.220068	-1.1644	0.0447
ENSMUSG00000041935.9	AW549877	30.9579	26.5784	-0.220055	-1.21571	0.0357
ENSMUSG00000039910.9	Cited2	30.2917	26.0249	-0.219031	-1.15419	0.0447
ENSMUSG00000052151.11	Plpp2	81.3024	69.8633	-0.218762	-1.20279	0.0364
ENSMUSG00000044026.2	Slc35g1	39.5304	34.004	-0.217259	-1.19676	0.03885
ENSMUSG00000025026.14	Add3	34.5777	29.7555	-0.216686	-1.20029	0.03825
ENSMUSG00000031209.14	Heph	42.0757	36.2139	-0.216444	-1.20584	0.0358
ENSMUSG00000048249.14	Crebrf	14.126	12.1642	-0.215712	-1.08576	0.0423
ENSMUSG00000025780.7	Itih5	5.1035	4.39692	-0.214992	-1.10739	0.04975
ENSMUSG00000075010.4	AW112010	143.231	123.458	-0.214318	-1.15994	0.0433
ENSMUSG00000029050.15	Ski	16.191	13.9773	-0.212103	-1.13872	0.04765
ENSMUSG00000029787.10	Avl9	12.404	10.7095	-0.211917	-1.11895	0.04725
ENSMUSG00000074207.10	Adh1	116.856	100.899	-0.211825	-1.14082	0.046
ENSMUSG00000021242.8	Npc2	40.6067	35.1541	-0.208026	-1.15095	0.0439
ENSMUSG00000006281.7	Tep1	17.4959	15.1551	-0.207217	-1.13166	0.04855
ENSMUSG00000006731.9	B4galnt1	107.324	92.9987	-0.206684	-1.15625	0.04705
ENSMUSG00000029684.14	Wasl	22.0756	19.1338	-0.206332	-1.10836	0.04905
ENSMUSG00000023959.8	Clic5	36.1666	31.4175	-0.203088	-1.13501	0.04555
ENSMUSG00000024696.8	Lpxn	71.5774	82.4664	0.204302	1.13045	0.04805
ENSMUSG00000026421.14	Csrp1	71.0083	81.8968	0.205819	1.14435	0.04655
ENSMUSG00000007041.9	Clic1	214.639	248.342	0.210416	1.14509	0.04365
ENSMUSG00000026678.10	Rgs5	28.0594	32.482	0.211157	1.15579	0.04285
ENSMUSG00000032187.16	Smarca4	30.3024	35.0952	0.211842	1.18442	0.0401
ENSMUSG00000053617.11	Sh3pxd2a	7.87968	9.12969	0.212429	1.16129	0.0438
ENSMUSG00000033596.5	Rfwd3	13.4979	15.6557	0.213957	1.148	0.0438
ENSMUSG00000024044.16	Epb41l3	41.5989	48.2864	0.215072	1.21384	0.0353
ENSMUSG00000021565.16	Slc6a19	156.448	181.614	0.215191	1.09316	0.0436
ENSMUSG00000039231.18	Suv39h1	21.5788	25.0618	0.215877	1.14423	0.04695
ENSMUSG00000028436.8	Dcaf12	49.6499	57.7242	0.217386	1.21273	0.0348
ENSMUSG00000005447.12	Pafah1b3	58.9847	68.6684	0.219305	1.11826	0.0498
ENSMUSG00000037710.8	Cisd1	44.889	52.2867	0.220082	1.15121	0.04455
ENSMUSG00000068114.6	Ccdc134	17.6293	20.5576	0.221701	1.15288	0.0427
ENSMUSG00000028312.19	Smc2	15.8827	18.5388	0.223088	1.22054	0.03405
ENSMUSG00000052684.4	Jun	17.2101	20.0883	0.223099	1.17624	0.03895
ENSMUSG00000061613.12	U2af1	47.5211	55.4742	0.223249	1.17001	0.04045
ENSMUSG00000020358.17	Hnrnpab	183.275	214.086	0.224186	1.17912	0.0401
ENSMUSG00000022434.7	Fam118a	22.4159	26.197	0.224881	1.19974	0.036
ENSMUSG00000061024.8	Rrs1	15.8464	18.5253	0.225339	1.15452	0.0435
ENSMUSG00000039157.12	Fam102a	36.2561	42.3968	0.22573	0.958888	0.03845
ENSMUSG00000011179.7	Odc1	43.5628	50.9457	0.225863	1.24823	0.0287
ENSMUSG00000028088.14	Fmo5	58.0926	67.9509	0.226137	1.19991	0.03435
ENSMUSG00000052798.12	Nup107	17.3834	20.3518	0.227447	1.2116	0.03745
ENSMUSG00000039208.15	Metrnl	25.459	29.8093	0.227588	1.12223	0.0493
ENSMUSG00000063354.6	Slc39a4	61.6356	72.1967	0.228169	1.27367	0.02575
ENSMUSG00000029204.7	Rhoh	44.1021	51.6604	0.228211	1.17722	0.0353
ENSMUSG00000078439.9	Smim24	1022.14	1201.92	0.233744	1.21082	0.0357
ENSMUSG00000047810.8	Ccdc88b	13.8231	16.2556	0.233859	1.29056	0.0237
ENSMUSG00000021208.9	Ifi27l2b	248.455	292.18	0.233875	1.28832	0.02445
ENSMUSG00000020689.4	Itgb3	10.0064	11.7748	0.234779	1.25394	0.0272
ENSMUSG00000000149.10	Gna12	17.688	20.8157	0.234903	1.16713	0.04575
ENSMUSG00000029188.14	Slc34a2	62.6545	73.7528	0.235279	1.24145	0.02555
ENSMUSG00000037894.13	H2afz	398.111	468.635	0.235294	1.13996	0.0486
ENSMUSG00000022491.4	Glycam1	66.202	77.9402	0.235493	1.18542	0.03765
ENSMUSG00000003585.13	Sec14l2	17.0114	20.0278	0.2355	1.17498	0.03305
ENSMUSG00000042029.6	Ncapg2	10.6865	12.5861	0.236041	1.269	0.02365
ENSMUSG00000067274.10	Rplp0	737.759	869.242	0.236608	1.19866	0.0379
ENSMUSG00000020310.8	Madcam1	59.8397	70.5106	0.236736	1.30229	0.02255
ENSMUSG00000034880.7	Mrpl34	55.9359	65.9818	0.238292	1.19645	0.03785
ENSMUSG00000050953.9	Gja1	10.2988	12.1491	0.238376	1.19299	0.0405
ENSMUSG00000032053.8	Pou2af1	318.657	376.05	0.238922	1.22731	0.0316
ENSMUSG00000079507.10	H2-Q1	39.0958	46.1517	0.239372	1.27624	0.025
ENSMUSG00000023087.15	Noct	29.4621	34.8305	0.241488	1.18762	0.0344
ENSMUSG00000028693.15	Nasp	59.2401	70.0886	0.242606	1.23216	0.0315
ENSMUSG00000041219.14	Arhgap11a	17.896	21.1763	0.242814	1.31842	0.0201
ENSMUSG00000020340.16	Cyfip2	39.916	47.2664	0.243848	1.28871	0.0211
ENSMUSG00000042312.9	S100a13	28.7803	34.0902	0.244277	1.12953	0.0487
ENSMUSG00000089809.9	A930011G23Rik	13.8584	16.4228	0.24494	1.15957	0.03855
ENSMUSG00000022360.7	Atad2	15.0371	17.8277	0.245594	1.34012	0.02005
ENSMUSG00000021200.14	Asb2	24.35	28.8777	0.246035	1.16405	0.02895
ENSMUSG00000021213.11	Akr1c13	29.9526	35.5368	0.246634	1.24549	0.0284
ENSMUSG00000027242.14	Wdr76	9.97944	11.847	0.247495	1.25654	0.02855
ENSMUSG00000020264.5	Slc36a2	9.07076	10.7685	0.247526	1.15115	0.04475
ENSMUSG00000002477.4	Snrpd1	69.6091	82.6678	0.24805	1.30041	0.02285
ENSMUSG00000029554.15	Mad1l1	6.51495	7.73759	0.248131	0.947694	0.0496
ENSMUSG00000030079.15	Ruvbl1	10.9974	13.0823	0.250447	1.18951	0.03505
ENSMUSG00000021377.14	Dek	117.074	139.348	0.251264	1.21729	0.03315
ENSMUSG00000020447.5	Npc1l1	122.441	145.846	0.252359	1.37118	0.017
ENSMUSG00000105703.1	Gm43305	5.65193	6.73255	0.25241	1.22736	0.0298
ENSMUSG00000058056.16	Palld	10.8616	12.9404	0.252643	1.08831	0.03005
ENSMUSG00000020733.3	Slc9a3r1	330.796	394.253	0.253181	1.35031	0.01715
ENSMUSG00000038264.8	Sema7a	26.6372	31.7639	0.253943	1.21036	0.01795
ENSMUSG00000073402.11	Gm8909	42.5089	50.6916	0.253985	1.28605	0.0258
ENSMUSG00000028270.12	Gbp2	13.8447	16.5231	0.255149	1.2895	0.0217
ENSMUSG00000045414.7	1190002N15Rik	6.27364	7.48957	0.255581	1.21984	0.0337
ENSMUSG00000033502.14	Cdc14a	8.05088	9.61383	0.255964	1.1905	0.0366
ENSMUSG00000025134.2	Alyref	81.086	96.8422	0.256183	1.2383	0.0335
ENSMUSG00000052031.7	Tagap1	5.30953	6.34148	0.256235	1.1436	0.0478
ENSMUSG00000024810.16	Il33	18.337	21.9114	0.256926	1.29348	0.0219
ENSMUSG00000000751.13	Rpa1	64.5166	77.1197	0.257429	1.18142	0.0341
ENSMUSG00000027342.14	Pcna	110.093	131.839	0.260062	1.31424	0.02095
ENSMUSG00000020547.4	Bzw2	49.0269	58.7215	0.260316	1.42742	0.01105
ENSMUSG00000073016.3	Uprt	7.40597	8.87276	0.260695	1.18752	0.04055
ENSMUSG00000034591.5	Slc41a2	15.6791	18.809	0.262581	1.20796	0.02345
ENSMUSG00000022466.5	Rpap3	9.52588	11.4329	0.263271	1.28586	0.0243
ENSMUSG00000033938.5	Ndufb7	135.057	162.369	0.265702	1.39385	0.01505
ENSMUSG00000018102.4	Hist1h2bc	55.6725	66.932	0.265733	1.36661	0.01675
ENSMUSG00000022391.15	Rangap1	37.0061	44.5058	0.266229	1.48729	0.0095
ENSMUSG00000009575.14	Cbx5	25.5102	30.694	0.266879	0.918286	0.03195
ENSMUSG00000033350.7	Chst2	4.14875	4.9925	0.267086	1.33915	0.0184
ENSMUSG00000070544.6	Top1	60.726	73.0813	0.267189	1.3126	0.0123
ENSMUSG00000036181.2	Hist1h1c	30.8003	37.0719	0.267381	1.41307	0.01235
ENSMUSG00000016028.9	Celsr1	2.89322	3.48302	0.267665	1.38541	0.0143
ENSMUSG00000022010.19	Tsc22d1	69.3365	83.4916	0.268017	1.2919	0.0167
ENSMUSG00000044700.15	Tmem201	8.53078	10.2727	0.268066	1.22673	0.0266
ENSMUSG00000032081.10	Apoc3	323.755	389.961	0.268427	1.47405	0.01
ENSMUSG00000029761.16	Cald1	17.8537	21.5053	0.268472	1.00721	0.0394
ENSMUSG00000043091.8	Tuba1c	26.0869	31.4231	0.268498	1.4258	0.0135
ENSMUSG00000059316.2	Slc27a4	121.952	146.983	0.269337	1.4288	0.01085
ENSMUSG00000024981.5	Acsl5	295.673	356.394	0.269472	1.38578	0.0153
ENSMUSG00000032997.16	Chpf	8.87686	10.7031	0.269906	1.34601	0.0191
ENSMUSG00000010601.13	Apol7a	27.1597	32.7493	0.269996	1.13918	0.02955
ENSMUSG00000079003.2	Samd1	22.8975	27.6133	0.270176	1.31327	0.0221
ENSMUSG00000015944.9	Gatsl2	5.82994	7.03239	0.270535	0.98081	0.0312
ENSMUSG00000025626.16	Phf6	29.3476	35.4058	0.270747	1.49653	0.00835
ENSMUSG00000021725.8	Parp8	15.0851	18.2207	0.272457	1.427	0.01195
ENSMUSG00000024056.9	Ndc80	10.5413	12.7388	0.273179	1.33862	0.019
ENSMUSG00000022021.13	Diaph3	3.68553	4.45419	0.273289	1.25338	0.0309
ENSMUSG00000014786.8	Slc9a5	4.25913	5.14918	0.273783	1.27661	0.0244
ENSMUSG00000034612.7	Chst11	7.99779	9.67452	0.274588	1.4387	0.01195
ENSMUSG00000048895.13	Cdk5r1	4.44283	5.37582	0.275008	1.17888	0.04065
ENSMUSG00000016918.15	Sulf1	26.6735	32.2811	0.27528	1.20318	0.02895
ENSMUSG00000021811.6	Dnajc9	45.4579	55.0556	0.276359	1.50021	0.00955
ENSMUSG00000022353.9	Mtss1	26.0305	31.5386	0.276917	1.53826	0.00775
ENSMUSG00000018362.14	Kpna2	35.0621	42.4815	0.276923	1.30378	0.02175
ENSMUSG00000092607.9	Scnm1	43.245	52.4035	0.27713	1.19606	0.03715
ENSMUSG00000030605.15	Mfge8	764.28	926.179	0.27719	1.27807	0.02335
ENSMUSG00000035864.14	Syt1	2.26852	2.75006	0.277715	1.16489	0.03865
ENSMUSG00000034055.16	Phka1	3.8427	4.65929	0.277992	1.35569	0.01815
ENSMUSG00000006715.11	Gmnn	40.2594	48.8178	0.278084	1.21614	0.03625
ENSMUSG00000056612.6	Ppp1r14b	19.7465	23.949	0.278373	1.35031	0.01875
ENSMUSG00000004655.5	Aqp1	31.6062	38.3338	0.278407	1.51728	0.00705
ENSMUSG00000022900.14	Ildr1	10.7577	13.0623	0.280045	1.16751	0.04155
ENSMUSG00000009013.5	Dynll1	152.78	185.54	0.280274	1.36581	0.01685
ENSMUSG00000024208.15	Uqcc2	58.5844	71.1583	0.280514	1.36825	0.01635
ENSMUSG00000036533.8	Cdc42ep3	7.87461	9.5716	0.281552	1.26598	0.0269
ENSMUSG00000046591.10	Ticrr	3.57965	4.35415	0.282571	0.994204	0.0271
ENSMUSG00000020044.13	Timp3	5.87432	7.14549	0.282611	1.35834	0.0179
ENSMUSG00000025557.9	Slc15a1	109.191	132.851	0.282965	1.56502	0.0076
ENSMUSG00000035775.2	Krt20	594.792	723.838	0.283281	1.41562	0.0128
ENSMUSG00000058799.14	Nap1l1	136.828	166.532	0.283437	1.44699	0.01015
ENSMUSG00000028333.10	Anp32b	100.392	122.195	0.283544	1.57955	0.00585
ENSMUSG00000037035.5	Inhbb	1.69462	2.06366	0.284238	1.15145	0.04665
ENSMUSG00000064326.12	Siva1	19.7396	24.0477	0.284807	1.26624	0.0267
ENSMUSG00000021118.7	Plek2	10.4349	12.7174	0.28538	1.3388	0.0206
ENSMUSG00000041781.8	Cpsf2	22.99	28.0239	0.285651	1.58277	0.00605
ENSMUSG00000020766.4	Galk1	22.0519	26.8831	0.285798	1.46261	0.01115
ENSMUSG00000027199.14	Gatm	23.349	28.4755	0.28636	1.40203	0.01275
ENSMUSG00000023004.8	Tuba1b	35.13	42.8621	0.286998	1.54154	0.0063
ENSMUSG00000001525.10	Tubb5	252.713	308.422	0.287406	1.48031	0.00835
ENSMUSG00000028873.16	Cdca8	37.6378	45.937	0.287472	1.24977	0.0303
ENSMUSG00000097195.9	Snhg5	59.0343	72.0654	0.287754	1.21756	0.0337
ENSMUSG00000028896.13	Rcc1	32.985	40.2712	0.287938	1.18267	0.0253
ENSMUSG00000040767.10	Snrnp25	31.177	38.0867	0.288807	1.20675	0.0352
ENSMUSG00000022033.9	Pbk	16.2509	19.8563	0.289084	1.24554	0.0315
ENSMUSG00000015312.8	Gadd45b	33.8898	41.4225	0.289563	1.51993	0.0075
ENSMUSG00000040584.8	Abcb1a	45.344	55.4533	0.290361	1.23591	0.0194
ENSMUSG00000024966.8	Stip1	49.4112	60.4361	0.290572	1.61389	0.00515
ENSMUSG00000034275.18	Igsf9b	0.52111	0.637395	0.290598	1.13664	0.0431
ENSMUSG00000047875.6	Gpr157	3.25083	3.97629	0.290613	1.33035	0.0209
ENSMUSG00000020974.5	Pole2	12.0196	14.7067	0.291085	1.36162	0.01725
ENSMUSG00000062210.13	Tnfaip8	87.9557	107.648	0.291474	1.15931	0.0445
ENSMUSG00000021102.3	Glrx5	50.4106	61.7568	0.292873	1.54291	0.0074
ENSMUSG00000034936.2	Arl4d	8.11289	9.94072	0.293134	1.28354	0.02655
ENSMUSG00000017607.9	Tns4	9.0109	11.0442	0.293545	1.28529	0.0187
ENSMUSG00000043881.8	Kbtbd7	6.13941	7.5263	0.293839	1.42886	0.01255
ENSMUSG00000024742.15	Fen1	28.8156	35.3573	0.295157	1.28189	0.0257
ENSMUSG00000037572.16	Wdhd1	14.3181	17.5744	0.295639	1.5619	0.00585
ENSMUSG00000041491.7	Cep78	3.52706	4.33001	0.295902	1.2435	0.0305
ENSMUSG00000047501.3	Cldn4	39.8517	48.9266	0.295978	1.59182	0.0051
ENSMUSG00000022111.8	Uchl3	40.1932	49.4007	0.297581	1.50612	0.0089
ENSMUSG00000027115.14	Kif18a	6.38455	7.84807	0.297752	1.24653	0.0335
ENSMUSG00000022840.8	Adcy5	1.8932	2.32793	0.298222	1.36221	0.01665
ENSMUSG00000012443.3	Kif11	22.7739	28.0507	0.300652	1.66239	0.00415
ENSMUSG00000002332.15	Dhrs1	125.981	155.365	0.30245	1.20259	0.0352
ENSMUSG00000026209.15	Dnpep	64.7183	79.8153	0.302491	1.47908	0.0061
ENSMUSG00000071662.3	Polr2g	80.0224	98.724	0.302996	1.61987	0.00455
ENSMUSG00000037474.13	Dtl	10.8489	13.3868	0.303266	1.57285	0.00685
ENSMUSG00000025856.15	Pdgfa	13.5254	16.7145	0.305423	1.21813	0.02875
ENSMUSG00000053846.4	Lipg	2.93029	3.62124	0.30544	1.3299	0.02105
ENSMUSG00000023411.11	Nfatc4	1.22762	1.51753	0.305861	1.14092	0.04475
ENSMUSG00000070493.3	Chchd2	112.139	138.669	0.306357	1.58775	0.00605
ENSMUSG00000021707.4	Dhfr	10.1413	12.5441	0.306773	1.3017	0.02265
ENSMUSG00000041431.16	Ccnb1	21.0762	26.0736	0.306973	1.33508	0.0173
ENSMUSG00000041995.7	Zbed3	5.96491	7.38042	0.307202	1.33323	0.02135
ENSMUSG00000013076.16	Amotl1	1.60856	1.99035	0.307256	1.11195	0.0238
ENSMUSG00000046908.5	Ltb4r1	4.98034	6.16277	0.307335	1.18505	0.03575
ENSMUSG00000028678.13	Kif2c	12.757	15.791	0.30782	1.27033	0.01255
ENSMUSG00000019960.7	Dusp6	40.2932	49.9637	0.310346	1.71108	0.003
ENSMUSG00000026208.9	Des	49.014	60.8035	0.31096	1.61289	0.0046
ENSMUSG00000024764.9	Naa40	30.2226	37.4946	0.311055	1.71578	0.003
ENSMUSG00000036223.15	Ska1	3.75931	4.66387	0.311059	1.29385	0.02295
ENSMUSG00000048215.14	A630023P12Rik	24.7932	30.7725	0.311696	1.18138	0.0399
ENSMUSG00000040432.4	Ltb4r2	4.10881	5.10546	0.313321	1.18445	0.0408
ENSMUSG00000061353.11	Cxcl12	31.6793	39.3774	0.313827	1.62183	0.00395
ENSMUSG00000026614.6	Slc30a10	12.907	16.0436	0.313844	1.58596	0.0045
ENSMUSG00000021965.2	Ska3	6.90782	8.58942	0.31433	1.43172	0.01375
ENSMUSG00000004085.14	Zak	4.03143	5.01307	0.314403	1.13023	0.0218
ENSMUSG00000022673.4	Mcm4	34.5655	43.0288	0.31597	1.75253	0.0014
ENSMUSG00000032860.5	P2ry2	8.62817	10.7437	0.316372	1.40398	0.0098
ENSMUSG00000046697.16	Enpp7	113.728	141.624	0.316482	1.7468	0.00195
ENSMUSG00000022422.13	Dscc1	3.44259	4.2888	0.317078	1.15659	0.0412
ENSMUSG00000050212.4	Eva1b	6.13808	7.64739	0.31718	1.30511	0.0243
ENSMUSG00000044345.9	Marveld1	7.07372	8.81632	0.317708	1.54751	0.0077
ENSMUSG00000037712.15	Fermt2	4.64538	5.78985	0.317729	1.2551	0.01935
ENSMUSG00000069910.2	Spdl1	5.93341	7.40354	0.319354	1.3535	0.01665
ENSMUSG00000019359.14	Gdpd2	19.2564	24.0452	0.320411	1.50998	0.009
ENSMUSG00000015023.7	Ddx19a	21.8311	27.2762	0.321255	1.28051	0.02515
ENSMUSG00000006678.6	Pola1	9.70843	12.134	0.321745	1.34433	0.00925
ENSMUSG00000042156.15	Dzip1	1.43961	1.79993	0.322265	1.25463	0.0312
ENSMUSG00000023345.16	Poc1a	8.93815	11.1771	0.3225	1.39653	0.0142
ENSMUSG00000043587.15	Pxylp1	4.08789	5.11287	0.322775	1.13013	0.03305
ENSMUSG00000020600.13	Slc7a15	62.9412	78.7442	0.323168	1.72194	0.003
ENSMUSG00000033031.13	C330027C09Rik	20.9647	26.235	0.323532	1.21546	0.0266
ENSMUSG00000032135.15	Mcam	4.78677	5.99353	0.324353	1.34041	0.0195
ENSMUSG00000025395.14	Prim1	26.2094	32.8224	0.324596	1.53843	0.0069
ENSMUSG00000063415.12	Cyp26b1	1.87151	2.34385	0.324677	1.29384	0.02465
ENSMUSG00000032218.7	Ccnb2	35.0846	43.9416	0.32475	1.73233	0.0022
ENSMUSG00000003032.8	Klf4	41.4691	51.9619	0.32542	1.76225	0.0017
ENSMUSG00000028044.6	Cks1b	49.2768	61.7612	0.325791	1.48777	0.0092
ENSMUSG00000056394.17	Lig1	34.4851	43.2369	0.326293	1.34835	0.01665
ENSMUSG00000050335.16	Lgals3	272.391	341.636	0.326781	1.76551	0.00215
ENSMUSG00000033910.13	Gucy1a3	1.51438	1.89938	0.326798	1.03155	0.04835
ENSMUSG00000003038.15	Hmgn2	177.901	223.237	0.327498	1.57967	0.0065
ENSMUSG00000020131.14	Pcsk4	3.98957	5.01048	0.328716	1.19275	0.0358
ENSMUSG00000094652.2	Ighv1-42	49.0954	61.6894	0.329435	1.18716	0.03775
ENSMUSG00000027496.15	Aurka	18.465	23.2065	0.329733	1.65315	0.00315
ENSMUSG00000021697.12	Depdc1b	3.37976	4.24861	0.330068	1.25306	0.02775
ENSMUSG00000022474.14	Pmm1	17.8581	22.449	0.330073	1.28469	0.0261
ENSMUSG00000020229.4	Slc5a4a	11.322	14.2362	0.330436	1.58151	0.0056
ENSMUSG00000033904.16	Ccp110	8.52255	10.7166	0.330488	1.26378	0.0211
ENSMUSG00000022445.6	Cyp2d26	33.7813	42.4957	0.33109	1.75811	0.0018
ENSMUSG00000081219.1	Bambi-ps1	14.6197	18.3919	0.331162	1.29808	0.02535
ENSMUSG00000072082.6	Ccnf	12.5208	15.7542	0.331413	1.73782	0.00245
ENSMUSG00000074415.12	2610203C20Rik	2.07883	2.61705	0.332168	1.14518	0.03095
ENSMUSG00000040133.2	Gpr176	1.28149	1.61366	0.332515	1.19754	0.0398
ENSMUSG00000059654.7	Reg1	210.281	264.95	0.333399	1.81486	0.002
ENSMUSG00000036875.15	Dna2	10.6937	13.4756	0.333585	1.35663	0.01835
ENSMUSG00000020330.16	Hmmr	11.4826	14.4763	0.334253	1.6883	0.0021
ENSMUSG00000013275.9	Slc41a1	13.1488	16.5839	0.334846	1.14185	0.01465
ENSMUSG00000026683.14	Nuf2	18.1455	22.8911	0.335171	1.65612	0.004
ENSMUSG00000024833.14	Pola2	21.3519	26.9453	0.335672	1.79706	0.0017
ENSMUSG00000026355.11	Mcm6	76.5275	96.5819	0.335774	1.28714	0.0229
ENSMUSG00000096768.7	Erdr1	21.869	27.6096	0.336282	1.4804	0.0119
ENSMUSG00000047394.7	Odf3b	3.1144	3.93205	0.336328	1.14408	0.0456
ENSMUSG00000024007.14	Ppil1	42.7055	53.926	0.336556	1.65226	0.0037
ENSMUSG00000017868.16	Sgk2	8.24662	10.4194	0.337399	1.17521	0.03275
ENSMUSG00000042826.13	Fgf11	3.11538	3.93653	0.337518	1.40236	0.015
ENSMUSG00000043008.8	Klhl6	107.264	135.585	0.338028	1.80666	0.0011
ENSMUSG00000031990.15	Jam3	8.46485	10.7011	0.338204	1.42778	0.01185
ENSMUSG00000027331.15	Knstrn	24.1415	30.5201	0.338245	1.35097	0.01785
ENSMUSG00000020897.12	Aurkb	35.399	44.7587	0.33846	1.18982	0.0375
ENSMUSG00000026196.7	Bard1	4.3316	5.47859	0.338904	1.63916	0.004
ENSMUSG00000029438.9	Bcl7a	23.6085	29.8732	0.339548	1.85963	0.00145
ENSMUSG00000050234.7	Gja4	9.78466	12.3821	0.339664	1.58514	0.00585
ENSMUSG00000093726.1	Gm20667	3.23268	4.09377	0.340701	1.21468	0.03605
ENSMUSG00000032783.8	Troap	4.87766	6.17718	0.34076	1.52525	0.00645
ENSMUSG00000005370.3	Msh6	21.1069	26.7326	0.340883	1.40601	0.01505
ENSMUSG00000034839.5	Larp6	1.04831	1.32782	0.340987	1.12893	0.0487
ENSMUSG00000034883.8	Lrr1	3.64706	4.62135	0.34158	1.24575	0.02815
ENSMUSG00000036225.14	Kctd1	2.35416	2.98316	0.341633	1.15732	0.0457
ENSMUSG00000020493.8	Prr11	7.27465	9.21938	0.341792	1.6753	0.0036
ENSMUSG00000028718.16	Stil	5.07189	6.42805	0.34186	1.32704	0.00815
ENSMUSG00000004099.16	Dnmt1	44.1797	56.0011	0.342071	1.38137	0.0071
ENSMUSG00000025154.14	Arhgap19	13.5521	17.179	0.342129	1.64073	0.00655
ENSMUSG00000038587.9	Akap12	4.53828	5.75795	0.343408	1.76722	0.0021
ENSMUSG00000039691.10	Tspan10	11.0852	14.0699	0.343969	1.41718	0.01315
ENSMUSG00000030393.8	Zik1	1.31714	1.67305	0.345071	1.24692	0.0308
ENSMUSG00000031497.9	Tnfsf13b	8.55318	10.8655	0.345225	1.19377	0.035
ENSMUSG00000028614.14	Ndc1	20.3099	25.8022	0.345313	1.6646	0.0023
ENSMUSG00000047181.12	Samd14	2.2923	2.91275	0.345587	1.44892	0.0099
ENSMUSG00000054115.11	Skp2	5.16849	6.57247	0.346691	1.28972	0.0235
ENSMUSG00000055809.7	Dnaaf3	3.25258	4.1363	0.346758	1.19079	0.04015
ENSMUSG00000016637.6	Ift27	12.4791	15.8724	0.347007	1.51484	0.0087
ENSMUSG00000030867.7	Plk1	23.8092	30.2999	0.347794	1.75842	0.0018
ENSMUSG00000030278.11	Cidec	20.1213	25.6074	0.347835	1.57058	0.00455
ENSMUSG00000045273.8	Cenph	10.1594	12.9294	0.347839	1.41951	0.01415
ENSMUSG00000025969.15	Nrp2	2.8021	3.56871	0.348897	1.64966	0.0044
ENSMUSG00000022364.14	Tbc1d31	6.12928	7.80704	0.349058	1.17907	0.03625
ENSMUSG00000027939.11	Nup210l	0.714374	0.90997	0.349138	1.23015	0.0307
ENSMUSG00000038379.15	Ttk	6.30932	8.043	0.350251	1.61845	0.00365
ENSMUSG00000037060.3	Prkcdbp	4.66813	5.95183	0.350487	1.44776	0.0114
ENSMUSG00000025608.9	Podxl	1.99859	2.54821	0.350501	0.936041	0.03335
ENSMUSG00000028484.16	Psip1	67.7208	86.39	0.351265	1.23954	0.0264
ENSMUSG00000019992.8	Mtfr2	4.30738	5.49536	0.351401	1.42121	0.01295
ENSMUSG00000032194.9	Kank2	2.86172	3.65295	0.352181	1.46646	0.00525
ENSMUSG00000048922.18	Cdca2	14.7472	18.8344	0.352923	1.16605	0.0388
ENSMUSG00000026955.13	Sapcd2	15.3068	19.5491	0.352936	1.28522	0.0277
ENSMUSG00000051220.2	Ercc6l	4.46045	5.7002	0.353824	1.72825	0.0026
ENSMUSG00000020226.9	Slc5a4b	9.22089	11.7856	0.354045	1.74949	0.00275
ENSMUSG00000019467.13	Arhgef25	3.60879	4.6133	0.354286	1.48616	0.0098
ENSMUSG00000001403.13	Ube2c	57.1356	73.0594	0.354678	1.87985	0.00105
ENSMUSG00000024989.14	Cep55	19.0481	24.3594	0.354834	1.8582	0.00095
ENSMUSG00000054717.7	Hmgb2	103.818	132.898	0.35626	1.32572	0.01975
ENSMUSG00000039384.8	Dusp10	7.08862	9.07459	0.356328	1.65144	0.00435
ENSMUSG00000050315.13	Synpo2	8.57766	10.9833	0.35666	1.46902	0.0087
ENSMUSG00000027318.17	Adam33	5.26997	6.74959	0.357005	1.16833	0.04095
ENSMUSG00000032549.7	Rab6b	1.8394	2.35611	0.35717	1.35201	0.02005
ENSMUSG00000057135.12	Scimp	26.9757	34.574	0.358029	1.73801	0.0024
ENSMUSG00000017491.8	Rarb	1.27678	1.63703	0.358571	1.25356	0.02575
ENSMUSG00000024065.7	Ehd3	12.6093	16.1712	0.358941	1.90764	0.0008
ENSMUSG00000038949.8	Cnst	11.8293	15.1729	0.359137	1.43499	0.0045
ENSMUSG00000034906.15	Ncaph	18.674	23.9553	0.359308	1.66431	0.00245
ENSMUSG00000026669.14	Mcm10	18.3236	23.5107	0.35962	1.41433	0.01125
ENSMUSG00000038482.11	Tfdp1	49.4232	63.4364	0.360122	1.36181	0.01725
ENSMUSG00000022034.9	Esco2	17.2212	22.1043	0.360135	1.40424	0.01285
ENSMUSG00000030188.12	Magohb	23.8677	30.6575	0.361177	1.23331	0.0318
ENSMUSG00000068101.10	Cenpm	9.00023	11.5636	0.361554	1.58199	0.00585
ENSMUSG00000026520.8	Pycr2	28.655	36.8188	0.361657	1.79206	0.00225
ENSMUSG00000042215.8	Bag2	4.62423	5.94575	0.362646	1.32813	0.0213
ENSMUSG00000014633.15	Cmc2	27.5695	35.449	0.362672	1.3104	0.02225
ENSMUSG00000034958.11	Atcay	1.50911	1.94087	0.36301	1.15646	0.03885
ENSMUSG00000057897.14	Camk2b	2.09704	2.69789	0.363479	1.32902	0.01505
ENSMUSG00000026622.15	Nek2	19.5735	25.1851	0.363673	1.79178	0.0008
ENSMUSG00000024640.9	Psat1	41.3463	53.2257	0.364366	1.61225	0.0043
ENSMUSG00000026779.6	Mastl	2.54784	3.28125	0.364973	1.17044	0.04015
ENSMUSG00000025092.6	Hspa12a	7.20743	9.2835	0.365184	1.91428	0.0009
ENSMUSG00000046470.5	Sox18	2.28975	2.95028	0.365666	1.26887	0.02995
ENSMUSG00000025577.7	Cbx2	2.60686	3.35919	0.365801	1.28162	0.028
ENSMUSG00000009281.6	Rarres2	45.1517	58.1876	0.365932	1.48729	0.0105
ENSMUSG00000017146.12	Brca1	5.18028	6.67925	0.366657	1.59531	0.00295
ENSMUSG00000049717.9	Lig4	5.63211	7.2628	0.366851	1.78227	0.00245
ENSMUSG00000061086.12	Myl4	27.4952	35.4599	0.367009	1.65535	0.00335
ENSMUSG00000029675.12	Eln	7.98668	10.3043	0.367575	1.76035	0.0023
ENSMUSG00000023046.6	Igfbp6	5.66575	7.31465	0.368523	1.45093	0.0112
ENSMUSG00000017716.15	Birc5	53.742	69.4456	0.369832	1.87252	0.0012
ENSMUSG00000004031.13	Brinp2	1.10214	1.42481	0.370461	1.1682	0.02745
ENSMUSG00000032060.10	Cryab	5.62139	7.2679	0.37061	1.19963	0.0364
ENSMUSG00000055322.15	Tns1	5.32314	6.88437	0.371046	0.847802	0.02055
ENSMUSG00000031004.8	Mki67	39.4652	51.0527	0.371407	1.96744	0.0006
ENSMUSG00000035357.16	Pdzrn3	0.953952	1.23464	0.372108	1.27238	0.02135
ENSMUSG00000043415.5	Otud1	8.9041	11.5293	0.37276	1.83438	0.00125
ENSMUSG00000022103.9	Gfra2	8.44307	10.9356	0.373192	1.89053	0.0008
ENSMUSG00000064043.13	Trerf1	4.6363	6.01671	0.376003	1.83624	0.0009
ENSMUSG00000024301.9	Kifc5b	2.52128	3.27233	0.376161	1.51628	0.0089
ENSMUSG00000089715.11	Cbx6	11.7918	15.3087	0.376569	1.19823	0.0345
ENSMUSG00000024660.8	Incenp	25.3138	32.8659	0.376666	2.07758	0.00025
ENSMUSG00000024402.5	Lta	18.8958	24.5347	0.376757	1.8822	0.0008
ENSMUSG00000031938.15	4931406C07Rik	58.866	76.4348	0.376795	1.418	0.0117
ENSMUSG00000058297.16	Spock2	1.98719	2.58258	0.37808	1.64653	0.0041
ENSMUSG00000024978.10	Gpam	9.20583	11.9649	0.378192	1.95866	0.00075
ENSMUSG00000015749.12	Anp32e	161.074	209.355	0.378232	1.35043	0.01935
ENSMUSG00000075502.1	Kbtbd6	1.33538	1.73682	0.379199	1.292	0.0226
ENSMUSG00000027408.7	Cpxm1	26.7761	34.8326	0.379494	1.49128	0.0096
ENSMUSG00000032796.7	Lama1	0.315446	0.410369	0.37953	1.31079	0.0227
ENSMUSG00000028737.15	Aldh4a1	26.959	35.0722	0.379558	1.88085	0.0008
ENSMUSG00000038644.14	Pold1	62.7044	81.5777	0.379609	1.23462	0.03025
ENSMUSG00000055612.15	Cdca7	35.622	46.3526	0.379879	1.45904	0.0099
ENSMUSG00000026797.16	Stxbp1	12.7008	16.5277	0.379971	1.84861	0.00175
ENSMUSG00000057606.14	Colq	8.75729	11.3977	0.380184	1.34382	0.0178
ENSMUSG00000035863.13	Palm	5.07345	6.60671	0.380963	1.7693	0.00225
ENSMUSG00000058672.6	Tubb2a	10.5723	13.7723	0.381482	1.80106	0.00175
ENSMUSG00000038402.2	Foxf2	2.09451	2.72914	0.381833	1.41202	0.01325
ENSMUSG00000022838.13	Eaf2	24.0445	31.3347	0.382053	1.35091	0.0188
ENSMUSG00000059430.14	Actg2	69.6234	90.7954	0.383047	2.06977	0.0002
ENSMUSG00000020914.17	Top2a	122.459	159.705	0.383106	1.31991	0.02175
ENSMUSG00000002799.5	Jag2	0.900585	1.1751	0.383849	1.38469	0.016
ENSMUSG00000005410.6	Mcm5	67.448	88.0348	0.384298	1.86647	0.001
ENSMUSG00000024962.13	Vegfb	8.87254	11.5843	0.384747	1.48428	0.01135
ENSMUSG00000031132.1	Cd40lg	4.0115	5.24016	0.38547	1.39598	0.0144
ENSMUSG00000036432.8	Siah2	10.4992	13.7302	0.387083	1.72664	0.0029
ENSMUSG00000052727.5	Map1b	0.646675	0.845936	0.387508	1.59067	0.00555
ENSMUSG00000020020.8	Usp44	0.736315	0.963457	0.387897	1.13072	0.04905
ENSMUSG00000020415.16	Pttg1	33.8907	44.3609	0.388399	1.6504	0.0045
ENSMUSG00000068452.7	Duox2	65.2819	85.4675	0.388693	1.79541	0.0022
ENSMUSG00000020212.13	Mdm1	4.89588	6.40975	0.3887	1.78302	0.002
ENSMUSG00000024672.11	Ms4a7	10.4486	13.6913	0.389952	1.37655	0.01705
ENSMUSG00000037628.9	Cdkn3	15.4375	20.2349	0.390403	1.6524	0.00415
ENSMUSG00000028832.11	Stmn1	34.4237	45.1409	0.391032	1.84967	0.00135
ENSMUSG00000030905.5	Crym	6.18441	8.11058	0.391169	1.63257	0.0042
ENSMUSG00000038005.15	Hpf1	69.9796	91.7978	0.391526	1.90982	0.0008
ENSMUSG00000073403.11	Gm10499	33.1408	43.4764	0.391625	1.88253	0.0005
ENSMUSG00000024791.10	Cdca5	15.835	20.777	0.391869	1.95695	0.00065
ENSMUSG00000021714.14	Cenpk	7.85266	10.3076	0.392449	1.60159	0.0052
ENSMUSG00000052135.8	Foxo6	1.70706	2.24105	0.39266	1.46831	0.0118
ENSMUSG00000027353.14	Mcm8	3.28261	4.31103	0.393187	1.47203	0.0125
ENSMUSG00000022292.15	Rrm2b	13.4162	17.6206	0.393293	1.18088	0.0283
ENSMUSG00000023015.13	Racgap1	26.5506	34.8949	0.394272	1.66977	0.00195
ENSMUSG00000030257.16	Srgap3	1.95647	2.57145	0.394329	1.60633	0.00255
ENSMUSG00000059901.12	Adamts14	0.597473	0.785363	0.394486	1.39124	0.01455
ENSMUSG00000024866.9	Acy3	14.6186	19.2238	0.395087	1.92191	0.00095
ENSMUSG00000000028.14	Cdc45	16.417	21.5963	0.395592	1.32336	0.0212
ENSMUSG00000050830.17	Vwc2	2.35118	3.09668	0.397337	1.28594	0.02145
ENSMUSG00000047534.16	Mis18bp1	8.58335	11.3082	0.397755	1.25939	0.02725
ENSMUSG00000034023.16	Fancd2	5.54422	7.30729	0.398353	1.13346	0.038
ENSMUSG00000073406.10	H2-Bl	27.8014	36.651	0.398696	1.61231	0.00575
ENSMUSG00000072437.3	Nanos1	2.10292	2.77336	0.399244	1.60506	0.00515
ENSMUSG00000050410.15	Tcf19	21.4757	28.3537	0.40083	2.02236	0.0004
ENSMUSG00000094910.1	D430019H16Rik	1.41568	1.86937	0.401061	1.66799	0.00425
ENSMUSG00000008843.4	Cldn13	7.29361	9.63674	0.401913	1.56801	0.0062
ENSMUSG00000003779.15	Kif20a	16.2947	21.5296	0.401918	1.61907	0.0052
ENSMUSG00000022385.10	Gtse1	6.97738	9.21917	0.401951	1.96708	0.00095
ENSMUSG00000004891.16	Nes	0.451726	0.597508	0.403512	1.38028	0.0135
ENSMUSG00000052613.16	Pcdh15	2.93409	3.88115	0.40357	1.5537	0.00155
ENSMUSG00000044788.10	Fads6	0.314472	0.416011	0.403692	1.13484	0.0456
ENSMUSG00000048644.8	Ctxn1	1.57269	2.08107	0.404085	1.17177	0.04465
ENSMUSG00000066456.14	Hmgn3	37.8893	50.1416	0.404217	1.21619	0.0377
ENSMUSG00000030677.8	Kif22	32.7023	43.2845	0.404461	1.20651	0.03075
ENSMUSG00000027330.16	Cdc25b	50.7698	67.2484	0.40553	1.05568	0.04575
ENSMUSG00000070436.12	Serpinh1	21.1938	28.0833	0.406071	2.06299	0.00035
ENSMUSG00000040841.5	Six5	1.35149	1.79269	0.407572	1.47628	0.0106
ENSMUSG00000041272.11	Tox	9.37505	12.44	0.40809	1.29434	0.02435
ENSMUSG00000048327.6	Ckap2l	12.8518	17.0561	0.408325	2.14241	0.0001
ENSMUSG00000030651.5	Art2b	11.7583	15.6055	0.408379	1.50067	0.00875
ENSMUSG00000037852.8	Cpe	20.3395	26.9956	0.408443	1.25407	0.02765
ENSMUSG00000030322.12	Mbd4	29.9256	39.725	0.408669	1.8332	0.00135
ENSMUSG00000024590.8	Lmnb1	64.2828	85.3483	0.408929	2.00232	0.00065
ENSMUSG00000030782.16	Tgfb1i1	7.86687	10.4467	0.409183	1.68827	0.00345
ENSMUSG00000067586.3	S1pr3	25.9709	34.502	0.409781	2.26667	0.0001
ENSMUSG00000062980.15	Cped1	0.82634	1.09827	0.410426	1.00397	0.0335
ENSMUSG00000046743.6	Fat4	0.282848	0.375929	0.410431	1.43299	0.01
ENSMUSG00000024940.10	Ltbp3	3.30012	4.38615	0.410436	1.17199	0.0433
ENSMUSG00000027488.12	Snta1	3.47016	4.61825	0.412345	1.71607	0.00285
ENSMUSG00000026676.7	Ccdc3	2.03166	2.70463	0.412773	1.30411	0.0253
ENSMUSG00000035455.12	Fignl1	17.1859	22.8803	0.412884	2.14025	0.0003
ENSMUSG00000023953.8	Polh	19.0341	25.353	0.413565	2.19093	0.0001
ENSMUSG00000029409.7	U90926	6.44314	8.59116	0.415089	1.17301	0.04085
ENSMUSG00000006369.14	Fbln1	18.2126	24.2941	0.41567	2.14264	0.0002
ENSMUSG00000046295.13	Ankle1	12.2431	16.3329	0.415815	1.43141	0.0123
ENSMUSG00000074802.10	Gas2l3	3.12173	4.16521	0.416044	1.95492	0.00095
ENSMUSG00000027715.9	Ccna2	51.6701	68.9491	0.416203	1.65356	0.0043
ENSMUSG00000028212.16	Ccne2	11.757	15.6918	0.416487	1.14558	0.02595
ENSMUSG00000083020.1	Gm15331	26.2047	35.0448	0.419378	1.56862	0.00705
ENSMUSG00000068699.12	Flnc	0.817246	1.09322	0.419741	1.66762	0.0025
ENSMUSG00000041889.7	Shisa4	5.71167	7.64533	0.420667	1.59116	0.0054
ENSMUSG00000063873.10	Slc24a3	1.58226	2.11814	0.420816	1.5026	0.00855
ENSMUSG00000071226.11	Cecr2	7.12815	9.54464	0.421162	1.26214	0.02885
ENSMUSG00000041731.13	Pgm5	4.32264	5.78804	0.421163	1.33572	0.01715
ENSMUSG00000058290.3	Espl1	6.80396	9.12146	0.422889	2.25916	5e-05
ENSMUSG00000057346.11	Apol9a	13.7714	18.4631	0.42297	2.07033	0.0002
ENSMUSG00000079685.9	Ulbp1	3.31778	4.44857	0.423125	1.55588	0.0078
ENSMUSG00000049932.3	H2afx	82.4518	110.568	0.423312	2.35043	5e-05
ENSMUSG00000078684.8	5830417I10Rik	1.27698	1.71257	0.423419	1.38411	0.0155
ENSMUSG00000037991.9	Rmi2	4.38417	5.88016	0.423552	1.95912	0.00065
ENSMUSG00000001228.14	Uhrf1	34.3964	46.1531	0.424171	1.5126	0.00625
ENSMUSG00000051236.13	Msrb3	2.84127	3.81292	0.424357	1.71199	0.0014
ENSMUSG00000051079.8	Rgs13	21.7373	29.1855	0.425075	2.08378	0.0002
ENSMUSG00000021620.4	Acot12	9.85637	13.2344	0.425166	1.34279	0.01955
ENSMUSG00000109675.1	Nxpe1-ps	2.23691	3.00391	0.42533	1.21829	0.0343
ENSMUSG00000027203.15	Dut	68.2323	91.6378	0.425488	2.2567	0.00015
ENSMUSG00000038010.8	Ccdc138	1.55053	2.08643	0.42828	1.4802	0.01185
ENSMUSG00000110573.1	RP23-383B20.1	39.4796	53.1726	0.429575	2.01276	0.00065
ENSMUSG00000032298.13	Neil1	68.3772	92.1028	0.429729	2.37119	5e-05
ENSMUSG00000049184.6	Purg	0.946946	1.27592	0.430184	1.24493	0.02995
ENSMUSG00000032491.14	Nradd	3.07463	4.14351	0.430441	1.30295	0.02105
ENSMUSG00000032028.15	Nxpe2	4.27575	5.76342	0.430748	1.17641	0.03025
ENSMUSG00000017499.15	Cdc6	9.37541	12.6387	0.430899	1.70907	0.0034
ENSMUSG00000038390.11	Gpr162	0.768059	1.03611	0.431891	1.28429	0.019
ENSMUSG00000078607.5	1810010H24Rik	2.57122	3.46922	0.432159	1.33266	0.0222
ENSMUSG00000039748.11	Exo1	16.0685	21.683	0.43233	1.13743	0.04885
ENSMUSG00000004038.9	Gstm3	35.2697	47.5936	0.43234	2.24378	0.00015
ENSMUSG00000025747.12	Tyms	37.0733	50.0362	0.432594	1.78693	0.00215
ENSMUSG00000044220.13	Nkx2-3	5.07596	6.85475	0.433425	1.92487	0.00085
ENSMUSG00000053552.14	Ebf4	0.433171	0.585052	0.433628	1.16707	0.04225
ENSMUSG00000079492.2	Gm11127	8.59619	11.6247	0.435421	1.85307	0.00135
ENSMUSG00000048776.8	Pthlh	3.40061	4.59882	0.435469	1.63542	0.00375
ENSMUSG00000027018.11	Hat1	43.516	58.8661	0.435889	1.42193	0.01945
ENSMUSG00000041859.10	Mcm3	71.6735	96.9695	0.436091	1.49102	0.0095
ENSMUSG00000040364.8	Sec1	2.12265	2.87234	0.436361	1.28741	0.0249
ENSMUSG00000029366.10	Dck	55.8669	75.6144	0.436666	2.41841	5e-05
ENSMUSG00000055546.6	Timd4	8.8718	12.0087	0.436787	2.04589	0.00035
ENSMUSG00000020649.11	Rrm2	56.3215	76.2438	0.436935	2.13356	0.00015
ENSMUSG00000019326.14	Aoc3	1.29923	1.76125	0.438943	1.67627	0.00305
ENSMUSG00000027015.4	Cybrd1	2.382	3.23112	0.439858	1.93053	0.0003
ENSMUSG00000040627.14	Aicda	46.7821	63.4734	0.440196	2.33815	5e-05
ENSMUSG00000040204.6	2810417H13Rik	71.1299	96.6198	0.441863	1.88088	0.00105
ENSMUSG00000013155.10	Enkd1	5.41112	7.36252	0.444272	1.75714	0.0022
ENSMUSG00000032387.15	Rbpms2	1.62855	2.2162	0.444504	1.33631	0.015
ENSMUSG00000001039.12	B9d1	4.2872	5.83652	0.445073	1.13791	0.0476
ENSMUSG00000032251.12	Irak1bp1	4.30096	5.85763	0.445659	1.60279	0.0051
ENSMUSG00000058173.12	Smco4	36.7407	50.0405	0.445717	2.19188	0.00015
ENSMUSG00000022199.10	Slc22a17	1.63587	2.22833	0.445907	1.58048	0.00635
ENSMUSG00000032221.14	Mns1	7.82664	10.6901	0.449806	1.24648	0.03135
ENSMUSG00000022508.5	Bcl6	35.3415	48.2876	0.450291	2.49732	5e-05
ENSMUSG00000078794.4	Dact3	1.30931	1.79075	0.451753	1.64039	0.00425
ENSMUSG00000031756.5	Cenpn	10.8897	14.8967	0.45203	1.81387	0.0016
ENSMUSG00000002228.7	Ppm1j	9.61791	13.1588	0.452233	1.17561	0.042
ENSMUSG00000046179.17	E2f8	9.02222	12.3455	0.45243	1.77294	0.00165
ENSMUSG00000053963.7	Stum	1.39211	1.90547	0.452878	1.13434	0.04035
ENSMUSG00000027777.15	Schip1	2.0224	2.7692	0.453399	1.47667	0.00875
ENSMUSG00000018672.15	Copz2	3.05608	4.18524	0.453626	1.31056	0.0241
ENSMUSG00000019772.5	Vip	2.36153	3.23492	0.454013	1.52454	0.00735
ENSMUSG00000032540.16	Abhd5	14.0499	19.2514	0.454399	1.15271	0.04365
ENSMUSG00000050578.10	Mmp13	0.556995	0.76338	0.454737	1.20402	0.0426
ENSMUSG00000021217.7	Tshz3	0.36882	0.505491	0.45477	1.06995	0.0353
ENSMUSG00000020808.3	Fam64a	6.56957	9.00545	0.455	1.64274	0.00495
ENSMUSG00000107254.1	Gm43769	3.13523	4.30053	0.455945	2.04756	0.0003
ENSMUSG00000002835.8	Chaf1a	11.0189	15.1242	0.456872	1.65698	0.0049
ENSMUSG00000032556.11	Bfsp2	28.2679	38.8069	0.45715	1.96141	0.00025
ENSMUSG00000051768.9	Xrcc1	52.7754	72.4787	0.457691	1.76848	0.00235
ENSMUSG00000032911.6	Cspg4	0.653205	0.897388	0.458196	1.29152	0.02325
ENSMUSG00000020160.18	Meis1	1.75146	2.40835	0.459486	1.35557	0.01655
ENSMUSG00000036777.8	Anln	5.88648	8.09471	0.459575	1.23639	0.0262
ENSMUSG00000032679.12	Cd59a	7.87877	10.8352	0.459677	1.54497	0.00795
ENSMUSG00000038591.3	Colec10	0.629375	0.865612	0.459799	1.4655	0.0119
ENSMUSG00000044361.15	BC024139	0.403741	0.555364	0.460006	1.2521	0.0305
ENSMUSG00000067818.6	Myl9	74.5304	102.523	0.460041	2.0383	0.00085
ENSMUSG00000074183.3	Gsta1	13.7243	18.8842	0.460447	1.93079	0.00085
ENSMUSG00000074476.6	Spc24	23.5774	32.4428	0.460496	1.63815	0.00305
ENSMUSG00000055632.17	Hmcn2	2.46942	3.39849	0.460722	1.11157	0.0435
ENSMUSG00000005470.8	Asf1b	34.8849	48.0133	0.460833	1.73155	0.00305
ENSMUSG00000021838.16	Samd4	1.04133	1.43322	0.460841	1.08272	0.01535
ENSMUSG00000033762.7	Recql4	3.25	4.47315	0.460854	1.91503	0.00085
ENSMUSG00000027699.19	Ect2	11.6275	16.0081	0.461257	1.76938	0.00275
ENSMUSG00000026873.9	Phf19	16.9015	23.2787	0.461858	1.18438	0.0403
ENSMUSG00000035783.8	Acta2	71.9943	99.265	0.463403	2.54363	5e-05
ENSMUSG00000070802.5	Pnmal2	2.28433	3.15037	0.463748	2.02639	0.00055
ENSMUSG00000017309.11	Cd300lg	1.27435	1.75854	0.464619	1.40867	0.0148
ENSMUSG00000098912.7	1500004A13Rik	1.33785	1.84625	0.464685	1.11249	0.032
ENSMUSG00000076533.3	Igkv4-90	23.0192	31.7818	0.465364	1.59654	0.0058
ENSMUSG00000059970.6	Hspa2	6.58786	9.09861	0.465836	2.1926	0.0002
ENSMUSG00000026986.14	Hnmt	2.28296	3.15327	0.465944	1.49781	0.00965
ENSMUSG00000013584.5	Aldh1a2	1.92146	2.65577	0.466929	1.6931	0.00395
ENSMUSG00000063632.6	Sox11	0.205774	0.28443	0.467017	1.28208	0.0236
ENSMUSG00000025002.5	Cyp2c55	4.54855	6.2949	0.468776	1.92666	0.00105
ENSMUSG00000106219.1	5830416I19Rik	0.409576	0.566913	0.468997	1.13859	0.04865
ENSMUSG00000026628.13	Atf3	12.4395	17.2185	0.469031	2.32329	5e-05
ENSMUSG00000009214.9	Tmem8c	2.03626	2.81872	0.469116	1.50294	0.01005
ENSMUSG00000042254.14	Cilp	25.9967	35.995	0.469469	2.61744	5e-05
ENSMUSG00000071178.11	Serpina1b	13.498	18.7126	0.471263	2.16429	5e-05
ENSMUSG00000005057.13	Sh2b2	12.4571	17.2891	0.472897	0.912389	0.02245
ENSMUSG00000022203.6	Efs	0.62846	0.872262	0.47294	1.52514	0.00935
ENSMUSG00000063445.14	Nmral1	17.708	24.5804	0.473106	2.25859	0.00015
ENSMUSG00000057751.14	Megf6	7.55851	10.496	0.473661	1.18246	0.03995
ENSMUSG00000027217.13	Tspan18	1.0422	1.44776	0.474194	1.24048	0.02635
ENSMUSG00000025666.16	Tmem47	1.78754	2.48393	0.474649	1.3812	0.02015
ENSMUSG00000033327.16	Tnxb	0.746673	1.0378	0.474983	2.07413	0.0004
ENSMUSG00000035805.13	Mlc1	0.321391	0.446726	0.475061	1.13645	0.04885
ENSMUSG00000019773.7	Fbxo5	15.8816	22.0914	0.476127	2.01738	0.0011
ENSMUSG00000058135.12	Gstm1	37.9433	52.7902	0.476424	2.03816	0.0004
ENSMUSG00000053062.15	Jam2	1.12913	1.57155	0.476978	1.45648	0.01275
ENSMUSG00000027499.12	Pkia	1.04919	1.46031	0.476998	1.24367	0.01565
ENSMUSG00000038496.16	Slc19a3	1.55407	2.16346	0.477291	1.48354	0.0099
ENSMUSG00000006651.8	Aplp1	33.187	46.2143	0.47772	1.69831	0.0029
ENSMUSG00000024486.5	Hbegf	6.51694	9.07671	0.477974	2.15846	0.0002
ENSMUSG00000045282.7	Tmem86b	34.3644	47.8686	0.478167	2.39776	5e-05
ENSMUSG00000038793.8	Lefty1	4.75203	6.621	0.478505	1.40073	0.01535
ENSMUSG00000053398.11	Phgdh	17.2063	23.9846	0.479168	1.50751	0.00935
ENSMUSG00000078866.10	Zfp970	1.46967	2.04973	0.479937	1.14158	0.04685
ENSMUSG00000001349.5	Cnn1	25.4529	35.5207	0.480829	1.33724	0.0271
ENSMUSG00000021250.13	Fos	33.2613	46.4331	0.481308	2.52009	5e-05
ENSMUSG00000006930.15	Hap1	7.81719	10.914	0.481453	2.26499	0.00015
ENSMUSG00000025912.16	Mybl1	45.225	63.2042	0.482899	1.86365	0.0018
ENSMUSG00000052364.4	B630019K06Rik	0.623867	0.872175	0.483378	1.35826	0.01915
ENSMUSG00000086847.1	Tbx3os2	1.28974	1.80377	0.483939	1.40149	0.01675
ENSMUSG00000035266.16	Helq	32.2941	45.2395	0.486313	1.45258	0.0131
ENSMUSG00000046049.6	Rp1l1	0.256088	0.358804	0.486554	1.51985	0.0101
ENSMUSG00000027219.13	Slc28a2	77.3251	108.379	0.487071	1.74341	0.00165
ENSMUSG00000029309.7	Sparcl1	14.7489	20.6754	0.487308	2.54532	5e-05
ENSMUSG00000038217.13	Tlcd2	24.9811	35.0311	0.487797	1.38037	0.01375
ENSMUSG00000033453.8	Adamts15	0.81403	1.14187	0.488243	0.960917	0.02715
ENSMUSG00000018830.8	Myh11	25.5915	35.9022	0.488406	2.69769	5e-05
ENSMUSG00000028464.16	Tpm2	54.4616	76.4101	0.488525	1.9213	0.00075
ENSMUSG00000096883.1	Shisa8	4.79646	6.73198	0.489062	2.1152	0.0004
ENSMUSG00000104955.1	1700016F12Rik	2.48917	3.4981	0.490908	1.29459	0.02435
ENSMUSG00000076676.2	Ighv12-3	5.10761	7.17856	0.491045	1.12835	0.04875
ENSMUSG00000053310.11	Nrgn	4.89809	6.88438	0.491106	1.2142	0.0321
ENSMUSG00000010529.5	Gm266	2.69887	3.79805	0.492906	1.63462	0.00505
ENSMUSG00000044551.13	9930012K11Rik	2.80527	3.95378	0.495093	1.26826	0.0255
ENSMUSG00000023033.14	Scn8a	4.71533	6.64634	0.495202	1.1574	0.03905
ENSMUSG00000032038.7	St3gal4	258.086	363.873	0.495585	2.25019	5e-05
ENSMUSG00000025507.13	Pidd1	9.21698	12.9963	0.495734	1.54494	0.0061
ENSMUSG00000055653.13	Gpc3	1.36847	1.93042	0.496348	1.61647	0.0049
ENSMUSG00000040147.14	Maob	14.8274	20.9195	0.49658	2.54277	5e-05
ENSMUSG00000033419.15	Snap91	2.31646	3.26924	0.497036	1.56325	0.0045
ENSMUSG00000073705.10	Apitd1	28.2525	39.8745	0.497089	2.07776	0.0007
ENSMUSG00000110755.1	RP24-282C4.11	1.62771	2.29819	0.497654	1.25747	0.0286
ENSMUSG00000050014.7	Apol10b	0.999997	1.41255	0.498306	1.54659	0.0074
ENSMUSG00000047759.6	Hs3st3a1	0.510113	0.721003	0.499188	1.49321	0.01065
ENSMUSG00000055184.4	Fam72a	3.88027	5.48625	0.499664	2.00452	0.00065
ENSMUSG00000036832.5	Lpar3	2.11628	2.99283	0.49998	1.81995	0.0011
ENSMUSG00000098678.1	Mroh6	0.546471	0.773404	0.501079	1.38094	0.018
ENSMUSG00000040164.3	Kcns1	0.951179	1.34663	0.501561	1.65322	0.0039
ENSMUSG00000045763.7	Basp1	40.695	57.6217	0.501759	2.7422	5e-05
ENSMUSG00000021203.15	Otub2	10.5115	14.8847	0.501872	2.45161	5e-05
ENSMUSG00000024427.6	Spry4	0.598851	0.84832	0.502411	1.62177	0.0043
ENSMUSG00000027379.13	Bub1	15.1336	21.4399	0.502546	1.40945	0.0136
ENSMUSG00000086152.1	Gm11454	2.31822	3.28432	0.502578	1.3386	0.0213
ENSMUSG00000060639.5	Hist1h4i	9.6543	13.6811	0.502946	1.9101	0.0007
ENSMUSG00000042834.14	Nrep	4.7259	6.69847	0.50324	2.06412	0.00045
ENSMUSG00000032192.9	Gnb5	5.62663	7.98077	0.504256	1.52845	0.00755
ENSMUSG00000035713.15	Usp35	4.04889	5.74542	0.504884	1.43019	0.0117
ENSMUSG00000029814.10	Igf2bp3	2.54058	3.60886	0.506384	1.01651	0.04485
ENSMUSG00000049872.7	Fam26e	0.481969	0.6847	0.506533	1.14508	0.04685
ENSMUSG00000028713.17	Cyp4b1	22.6736	32.2234	0.507097	2.42794	0.0001
ENSMUSG00000032420.8	Nt5e	22.3912	31.8262	0.507285	2.08534	5e-05
ENSMUSG00000027273.13	Snap25	0.737162	1.04881	0.508701	1.26346	0.0302
ENSMUSG00000000402.2	Egfl6	0.993068	1.41316	0.508962	1.66351	0.00305
ENSMUSG00000045019.4	Acer1	1.89229	2.69593	0.510651	1.81141	0.00165
ENSMUSG00000038370.6	Pcp4l1	3.79153	5.40683	0.512002	1.98058	0.0002
ENSMUSG00000074657.4	Kif5a	0.265786	0.379983	0.515667	1.55925	0.0074
ENSMUSG00000044229.9	Nxpe4	2.12632	3.04394	0.517582	1.52088	0.00785
ENSMUSG00000028631.7	Kcnq4	0.260379	0.372761	0.517638	1.12016	0.0311
ENSMUSG00000036611.5	Eepd1	8.37398	12.0012	0.519192	2.58724	5e-05
ENSMUSG00000054690.17	Emcn	2.18082	3.12584	0.519372	1.50129	0.0097
ENSMUSG00000024530.7	Slmo1	0.488249	0.700086	0.519914	1.30731	0.0231
ENSMUSG00000079553.10	Kifc1	9.96658	14.2909	0.519924	1.48295	0.01015
ENSMUSG00000049036.7	Tmem121	2.30191	3.30293	0.520913	1.82222	0.0012
ENSMUSG00000020185.16	E2f7	2.04344	2.93401	0.521877	1.52917	0.00605
ENSMUSG00000050288.6	Fzd2	0.639211	0.919554	0.524642	1.58985	0.00515
ENSMUSG00000022659.13	Gcsam	39.2876	56.583	0.526296	2.74042	5e-05
ENSMUSG00000029838.11	Ptn	1.99628	2.87719	0.527352	1.73684	0.0025
ENSMUSG00000034773.16	BC030867	4.16761	6.00779	0.527615	1.55366	0.00675
ENSMUSG00000025221.15	Kcnip2	1.43619	2.07055	0.527763	1.03023	0.04425
ENSMUSG00000010651.4	Acaa1b	1.78158	2.57058	0.528939	1.40102	0.01485
ENSMUSG00000047963.7	Stbd1	2.40319	3.46902	0.529578	1.97016	0.00045
ENSMUSG00000034871.2	Fam151a	19.1282	27.6334	0.530707	1.20002	0.0455
ENSMUSG00000038637.15	Lrrc56	5.76864	8.33818	0.5315	1.25642	0.0261
ENSMUSG00000036095.10	Dgkb	0.278822	0.403153	0.531983	1.43846	0.0132
ENSMUSG00000027490.17	E2f1	8.89569	12.8721	0.533071	2.68748	5e-05
ENSMUSG00000033585.5	Ndn	0.55911	0.809597	0.53407	1.48427	0.01085
ENSMUSG00000034311.3	Kif4	7.40532	10.7237	0.534174	1.3306	0.022
ENSMUSG00000078521.2	Aunip	4.57227	6.62644	0.535323	2.09081	0.00035
ENSMUSG00000054598.13	9130230L23Rik	8.91475	12.9299	0.536445	2.02789	0.0007
ENSMUSG00000023968.15	Crip3	3.07029	4.45547	0.5372	1.19149	0.03995
ENSMUSG00000000253.12	Gmpr	0.955426	1.38685	0.537598	1.1354	0.02875
ENSMUSG00000021318.15	Gli3	0.354588	0.515567	0.540016	1.25961	0.00935
ENSMUSG00000018217.12	Pmp22	150.675	219.162	0.540555	2.97935	5e-05
ENSMUSG00000079440.2	Alpi	174.03	253.257	0.541267	2.93788	5e-05
ENSMUSG00000031340.8	Gabre	0.194404	0.283164	0.542583	0.966703	0.0466
ENSMUSG00000074170.5	Plekhf1	1.23067	1.7926	0.542604	2.19713	5e-05
ENSMUSG00000020439.17	Smtn	9.68446	14.1081	0.542785	1.57908	0.005
ENSMUSG00000055866.9	Per2	5.38973	7.85283	0.543	2.42051	5e-05
ENSMUSG00000030074.9	Gxylt2	0.57632	0.839697	0.543	1.57636	0.00655
ENSMUSG00000103149.1	AA914427	0.703176	1.02556	0.544448	1.21536	0.03705
ENSMUSG00000046070.8	Igfals	1.50584	2.19641	0.544575	1.88036	0.00155
ENSMUSG00000022018.7	Rgcc	12.8741	18.7847	0.545087	2.39594	5e-05
ENSMUSG00000013367.5	Iglon5	0.256138	0.374272	0.547167	1.14569	0.03965
ENSMUSG00000079033.9	Mef2b	51.8011	75.7199	0.547689	2.61967	5e-05
ENSMUSG00000056035.8	Cyp3a11	37.7517	55.2	0.548126	2.93517	5e-05
ENSMUSG00000023064.4	Sncg	5.18686	7.58757	0.548776	2.03351	0.0004
ENSMUSG00000063157.9	Csn2	15.8457	23.1801	0.548792	2.34324	0.0001
ENSMUSG00000027225.7	Duoxa2	75.5975	110.595	0.548879	2.87256	5e-05
ENSMUSG00000019796.12	Lrp11	0.488426	0.715267	0.550342	1.05934	0.0494
ENSMUSG00000000120.6	Ngfr	2.10742	3.08634	0.550419	2.3046	0.0003
ENSMUSG00000039096.10	Rsad1	4.81179	7.0489	0.550826	1.23819	0.0332
ENSMUSG00000040016.16	Ptger3	0.41907	0.614491	0.5522	1.31465	0.0234
ENSMUSG00000106820.1	D5Ertd605e	0.929992	1.36416	0.552723	1.34082	0.02065
ENSMUSG00000030483.14	Cyp2b10	28.8805	42.3808	0.553312	2.86132	5e-05
ENSMUSG00000023057.5	Fabp2	2866.42	4207.88	0.553842	2.40435	5e-05
ENSMUSG00000042873.11	Lhfpl4	0.960117	1.41144	0.555887	1.98761	0.0004
ENSMUSG00000048458.8	Fam212b	0.535973	0.788365	0.556702	1.4231	0.01395
ENSMUSG00000047632.10	Fgfbp3	2.68171	3.94557	0.557078	2.02868	0.00065
ENSMUSG00000043391.9	2510009E07Rik	5.6413	8.30332	0.557662	2.81226	5e-05
ENSMUSG00000048473.15	Sult6b2	44.5867	65.6296	0.557733	2.98201	5e-05
ENSMUSG00000018566.14	Slc2a4	1.30904	1.93078	0.560668	1.37543	0.0111
ENSMUSG00000022468.11	Endou	5.34228	7.89026	0.562617	2.55086	5e-05
ENSMUSG00000019989.7	Enpp3	36.0712	53.3224	0.563892	2.95691	5e-05
ENSMUSG00000032554.15	Trf	41.4567	61.3312	0.565015	1.35444	0.0192
ENSMUSG00000037544.13	Dlgap5	12.3947	18.3402	0.565281	1.56977	0.00645
ENSMUSG00000035202.8	Lars2	48.9622	72.467	0.565654	2.88071	5e-05
ENSMUSG00000031837.14	Necab2	2.00825	2.97266	0.565812	1.58954	0.0067
ENSMUSG00000021567.14	Nkd2	1.69772	2.5134	0.566043	2.25768	0.0001
ENSMUSG00000026429.8	Ube2t	13.5438	20.0532	0.566205	1.95412	0.0011
ENSMUSG00000063522.5	2010109I03Rik	129.885	192.416	0.566987	3.05881	5e-05
ENSMUSG00000048040.8	Arxes2	0.617688	0.915512	0.567701	1.3106	0.0247
ENSMUSG00000003657.9	Calb2	0.384986	0.570943	0.568541	1.18177	0.0371
ENSMUSG00000021373.15	Cap2	1.3176	1.95429	0.568732	1.61257	0.00185
ENSMUSG00000087075.2	A230065H16Rik	5.78666	8.58479	0.569051	2.00787	0.0007
ENSMUSG00000097781.1	9330136K24Rik	0.320065	0.47491	0.569289	1.18488	0.04375
ENSMUSG00000019429.7	Ffar3	0.771468	1.1455	0.570295	1.40708	0.01565
ENSMUSG00000097532.1	Gm4349	0.271762	0.403705	0.57096	1.15774	0.04835
ENSMUSG00000092275.1	Gm20465	1.96218	2.91787	0.572456	1.98116	0.0005
ENSMUSG00000020953.16	Coch	9.44058	14.0438	0.572989	2.8075	5e-05
ENSMUSG00000032289.15	Thsd4	0.63195	0.94032	0.573342	1.36839	0.0078
ENSMUSG00000079494.2	Nat8f5	21.6362	32.2061	0.57389	2.66334	5e-05
ENSMUSG00000024033.9	Rsph1	7.47161	11.1225	0.573991	2.44696	5e-05
ENSMUSG00000075012.4	Fjx1	0.379235	0.56477	0.574572	1.54215	0.0077
ENSMUSG00000027401.9	Tgm3	0.384358	0.572745	0.575441	1.64515	0.0048
ENSMUSG00000047246.6	Hist1h2be	0.631284	0.941414	0.576541	1.44129	0.01535
ENSMUSG00000004044.9	Ptrf	5.15248	7.68908	0.577543	2.79957	5e-05
ENSMUSG00000002012.13	Pnck	1.21535	1.81398	0.577794	1.4976	0.00875
ENSMUSG00000035299.16	Mid1	0.820971	1.22552	0.577988	0.990181	0.0455
ENSMUSG00000030762.11	Aqp8	0.766122	1.14375	0.578123	1.42099	0.013
ENSMUSG00000030409.15	Dmpk	25.3675	37.8963	0.579078	1.81357	0.0016
ENSMUSG00000043448.13	Gjc2	0.215223	0.321552	0.579221	1.15514	0.0431
ENSMUSG00000050122.18	Vwa3b	4.37029	6.54276	0.582171	1.24892	0.0312
ENSMUSG00000019987.8	Arg1	0.340314	0.5101	0.583916	1.18704	0.0436
ENSMUSG00000070564.15	Ntn5	3.04905	4.57303	0.58479	1.70346	0.0032
ENSMUSG00000026586.16	Prrx1	1.46125	2.19291	0.585647	1.40051	0.0136
ENSMUSG00000026414.13	Tnnt2	1.8662	2.80095	0.58581	1.23586	0.0272
ENSMUSG00000040488.17	Ltbp4	11.243	16.8756	0.585904	1.49507	0.0099
ENSMUSG00000061356.13	Nuggc	21.898	32.8842	0.586597	3.20952	5e-05
ENSMUSG00000029659.16	Medag	0.28686	0.430808	0.586698	1.30222	0.0196
ENSMUSG00000048070.4	Pirt	0.336588	0.505587	0.586974	1.64113	0.00475
ENSMUSG00000008348.9	Ubc	22.7039	34.1093	0.587224	3.17712	5e-05
ENSMUSG00000066643.12	Wdr35	1.71217	2.57259	0.5874	1.30435	0.0279
ENSMUSG00000068246.5	Apol9b	5.28385	7.94886	0.58916	2.48402	5e-05
ENSMUSG00000030060.14	Hmces	92.8494	139.908	0.591511	1.65811	0.00365
ENSMUSG00000037979.13	Ccdc92	2.49637	3.76787	0.593917	1.82714	0.0037
ENSMUSG00000100510.6	AV026068	2.01715	3.04852	0.595788	1.23711	0.03235
ENSMUSG00000097093.1	C330013E15Rik	0.9637	1.45841	0.597735	1.36512	0.0184
ENSMUSG00000073555.1	Gm4951	0.68777	1.04166	0.598887	1.58081	0.00865
ENSMUSG00000018500.2	Adora2b	2.21931	3.37232	0.603629	2.09393	0.00045
ENSMUSG00000006641.12	Slc5a6	8.34399	12.7003	0.606049	1.14098	0.04805
ENSMUSG00000056569.10	Mpz	1.42146	2.16378	0.606178	1.28565	0.02285
ENSMUSG00000004267.16	Eno2	3.3126	5.06241	0.611858	1.4219	0.01125
ENSMUSG00000068547.6	Clca4a	135.733	207.953	0.615491	3.32472	5e-05
ENSMUSG00000098098.7	Bvht	4.88939	7.49162	0.615623	1.95224	0.00075
ENSMUSG00000022041.10	Chrna2	1.45582	2.23074	0.615697	2.20879	0.0002
ENSMUSG00000092837.1	Rpph1	7.33528	11.2415	0.615908	1.57622	0.00755
ENSMUSG00000046186.8	Cd109	0.129471	0.198529	0.616722	1.27607	0.02075
ENSMUSG00000027861.13	Casq2	0.874127	1.34039	0.61674	1.60167	0.003
ENSMUSG00000006576.16	Slc4a3	2.52608	3.87804	0.618429	1.13334	0.0427
ENSMUSG00000020902.12	Ntn1	0.581022	0.893578	0.621002	2.11441	0.0003
ENSMUSG00000033847.15	Pla2g4c	18.3896	28.3031	0.62207	2.86594	5e-05
ENSMUSG00000046733.7	Gprc5a	16.0236	24.6698	0.622548	3.15166	5e-05
ENSMUSG00000048096.7	Lmod1	1.54724	2.38318	0.62319	2.55016	5e-05
ENSMUSG00000032839.13	Trpc1	0.744156	1.14737	0.624653	1.91896	0.00045
ENSMUSG00000026415.11	Fcamr	54.2086	83.6197	0.625322	2.94347	5e-05
ENSMUSG00000091679.8	Vmn2r96	0.295967	0.456772	0.626037	1.23362	0.03495
ENSMUSG00000006342.14	Susd2	18.8777	29.1397	0.626306	3.37159	5e-05
ENSMUSG00000103114.1	Gm32200	2.51047	3.88035	0.62823	2.46596	5e-05
ENSMUSG00000032207.10	Lipc	6.70205	10.3655	0.629113	2.75929	5e-05
ENSMUSG00000040009.5	Gnaz	2.12357	3.29184	0.632404	2.54161	5e-05
ENSMUSG00000034115.10	Scn11a	0.600655	0.931156	0.632487	2.21819	0.00025
ENSMUSG00000037010.7	Apln	0.416625	0.646119	0.633049	1.71885	0.00315
ENSMUSG00000026185.8	Igfbp5	14.6546	22.7272	0.633063	3.48732	5e-05
ENSMUSG00000070532.5	Ccdc190	0.962392	1.49331	0.633817	1.64	0.00395
ENSMUSG00000046694.6	Fam46b	0.283839	0.441203	0.63637	1.42622	0.0133
ENSMUSG00000021950.15	Anxa8	0.561868	0.873412	0.63643	1.48684	0.00835
ENSMUSG00000079722.1	Ttll2	1.0173	1.58154	0.636581	1.84197	0.0016
ENSMUSG00000038319.14	Kcnh2	1.46701	2.28102	0.636798	1.39363	0.01525
ENSMUSG00000042770.8	Hebp1	24.8719	38.7757	0.640635	1.30013	0.02125
ENSMUSG00000051652.4	Lrrc3	0.920208	1.43603	0.64205	2.32546	0.0001
ENSMUSG00000028435.8	Aqp3	5.89322	9.23124	0.647468	1.47191	0.00855
ENSMUSG00000020467.15	Efemp1	2.70089	4.23155	0.647754	1.67018	0.0034
ENSMUSG00000111078.1	RP23-145G7.2	0.816948	1.28198	0.650061	1.97503	0.0008
ENSMUSG00000032968.4	Inha	0.482115	0.757717	0.652282	1.50735	0.0092
ENSMUSG00000081683.5	Fzd10	0.227464	0.358016	0.654384	1.52301	0.00915
ENSMUSG00000033805.12	Ephx4	3.56363	5.61087	0.654879	1.93629	0.0008
ENSMUSG00000046213.9	Cym	0.46413	0.730952	0.655249	1.33243	0.0211
ENSMUSG00000050069.3	Grem2	0.424545	0.669317	0.656771	1.85987	0.00105
ENSMUSG00000111709.1	Gm3776	1.45517	2.29611	0.657999	1.72424	0.0027
ENSMUSG00000028794.13	A3galt2	0.229181	0.361801	0.658709	1.3472	0.0202
ENSMUSG00000104279.1	Gm38300	0.3828	0.604801	0.65987	1.41416	0.01435
ENSMUSG00000071073.4	Lrrc73	0.236144	0.373414	0.661108	1.18643	0.04525
ENSMUSG00000031661.12	Nkd1	0.920623	1.4567	0.662018	1.85637	0.0011
ENSMUSG00000032125.20	Robo4	1.72877	2.73678	0.662731	1.16561	0.04505
ENSMUSG00000031220.14	Awat2	0.349708	0.554009	0.663758	1.32977	0.02555
ENSMUSG00000020713.6	Gh	2.72717	4.32149	0.664124	2.09195	0.00045
ENSMUSG00000033763.14	Mtss1l	1.6698	2.64944	0.666013	2.27156	5e-05
ENSMUSG00000023336.6	Wfdc1	1.25207	1.99056	0.668863	2.00138	0.0007
ENSMUSG00000076472.2	Trbv15	10.4434	16.6066	0.669168	2.04999	0.00035
ENSMUSG00000054136.5	Adm2	1.80137	2.86756	0.670732	2.03338	0.0002
ENSMUSG00000036027.11	1810046K07Rik	2.06171	3.28527	0.672171	1.8717	0.00205
ENSMUSG00000108841.1	Frmpd2	0.193202	0.308907	0.677063	1.02162	0.0499
ENSMUSG00000042155.3	Klhl23	1.8379	2.9404	0.677951	2.14824	0.00015
ENSMUSG00000045555.3	Mettl24	0.504457	0.807451	0.678643	1.61331	0.0055
ENSMUSG00000096573.2	1700009J07Rik	0.397985	0.637761	0.680303	1.15051	0.03975
ENSMUSG00000031517.8	Gpm6a	1.43719	2.30373	0.680717	2.30584	0.0001
ENSMUSG00000017002.14	Slpi	40.1292	64.3595	0.681502	2.84799	5e-05
ENSMUSG00000030554.16	Synm	3.83299	6.15138	0.682439	3.03267	5e-05
ENSMUSG00000026531.4	Mptx1	0.787234	1.27318	0.693569	1.38907	0.0165
ENSMUSG00000106106.2	Rn18s-rs5	1182.65	1912.89	0.693732	2.10062	0.001
ENSMUSG00000033342.13	Plppr5	0.647622	1.0475	0.693733	2.21936	5e-05
ENSMUSG00000092253.1	H2-Q3	1.71163	2.76896	0.693971	1.67755	0.0049
ENSMUSG00000016349.10	Eef1a2	0.278659	0.451337	0.695705	1.52923	0.0096
ENSMUSG00000062760.10	1810041L15Rik	0.720247	1.16806	0.697545	1.91135	0.0005
ENSMUSG00000073413.9	Ly6g6d	1.05759	1.71569	0.698008	1.17666	0.03685
ENSMUSG00000017969.13	Ptgis	1.1846	1.92198	0.698186	1.24303	0.02555
ENSMUSG00000053297.14	AI854703	0.358844	0.583081	0.700341	1.10431	0.01935
ENSMUSG00000045613.9	Chrm2	0.927968	1.50966	0.702076	2.12037	0.0011
ENSMUSG00000034037.14	Fgd5	3.06825	4.9964	0.703473	1.42685	0.0192
ENSMUSG00000074676.2	Foxs1	1.18044	1.92342	0.704347	2.02456	0.00065
ENSMUSG00000083773.4	Gm13394	30.2986	49.401	0.70529	1.70747	0.0373
ENSMUSG00000038132.5	Rbm24	0.445432	0.727406	0.707555	1.90882	0.0012
ENSMUSG00000024210.2	Ip6k3	0.4912	0.802848	0.708817	1.94065	0.0018
ENSMUSG00000087150.7	BC064078	5.21716	8.54777	0.712283	2.95491	5e-05
ENSMUSG00000003545.3	Fosb	1.28085	2.10466	0.716485	2.59156	5e-05
ENSMUSG00000101356.1	Gm28876	0.463742	0.765231	0.722572	1.1587	0.0475
ENSMUSG00000054675.5	Tmem119	2.88356	4.77016	0.72619	2.6556	5e-05
ENSMUSG00000060212.13	Pcnx2	0.237863	0.394432	0.72965	1.31324	0.01275
ENSMUSG00000026308.8	Klhl30	0.124093	0.206078	0.731771	1.37689	0.0186
ENSMUSG00000027316.15	Gfra4	0.785969	1.30583	0.732421	1.57514	0.0033
ENSMUSG00000098973.1	Mir6236	11869	19720.7	0.732512	3.75436	5e-05
ENSMUSG00000029847.13	Slc23a4	28.5443	47.5059	0.734905	3.55144	5e-05
ENSMUSG00000029848.11	Stra8	0.261291	0.435394	0.736663	1.07072	0.03855
ENSMUSG00000098895.1	Gm21013	0.404465	0.675883	0.74076	1.40218	0.01815
ENSMUSG00000035653.16	Lrfn5	0.140081	0.234283	0.74199	1.22405	0.02345
ENSMUSG00000031636.7	Pdlim3	9.70662	16.2513	0.743517	3.07405	5e-05
ENSMUSG00000050926.5	Dcaf12l2	0.225033	0.376899	0.744041	1.62823	0.0059
ENSMUSG00000104241.1	Gm9442	2.13202	3.57423	0.745411	1.22152	0.03665
ENSMUSG00000039601.15	Rcan2	0.131644	0.22093	0.746952	1.21822	0.02235
ENSMUSG00000027581.12	Stmn3	0.548018	0.920052	0.747493	1.61114	0.0067
ENSMUSG00000036062.13	Phf24	0.638911	1.07317	0.748187	1.18197	0.02205
ENSMUSG00000028996.9	Rbp7	2.46202	4.13775	0.749004	1.56462	0.0046
ENSMUSG00000024968.13	Rcor2	1.37221	2.3071	0.749576	1.5203	0.00845
ENSMUSG00000056427.10	Slit3	0.278661	0.47014	0.754578	1.18099	0.007
ENSMUSG00000059027.14	9630013D21Rik	1.17942	1.99025	0.754869	1.20799	0.03515
ENSMUSG00000041556.8	Fbxo2	0.795361	1.34459	0.757485	2.03704	0.00065
ENSMUSG00000086706.7	Gm15848	118.683	201.366	0.762706	2.01206	0.0006
ENSMUSG00000032269.8	Htr3a	0.337541	0.573294	0.764211	1.69396	0.0035
ENSMUSG00000036500.4	Akp3	25.9417	44.2167	0.769318	3.81473	5e-05
ENSMUSG00000056596.8	Trnp1	1.13975	1.94733	0.772786	1.39818	0.0147
ENSMUSG00000041729.15	Coro2b	3.72986	6.37369	0.77301	1.60052	0.00385
ENSMUSG00000091002.2	Tcerg1l	0.476014	0.813447	0.773044	1.55987	0.0061
ENSMUSG00000017697.3	Ada	163.571	279.603	0.77346	4.09327	5e-05
ENSMUSG00000030701.17	Plekhb1	0.383014	0.655887	0.776049	1.01063	0.0225
ENSMUSG00000017817.11	Jph2	1.1707	2.00655	0.777339	3.05436	5e-05
ENSMUSG00000042684.8	Npl	7.06012	12.1072	0.778107	3.49834	5e-05
ENSMUSG00000051354.13	Samd3	0.13243	0.22718	0.778613	1.19386	0.03805
ENSMUSG00000039648.14	Kyat1	13.8379	23.7411	0.778764	3.6279	5e-05
ENSMUSG00000054863.8	Fam19a5	0.145147	0.249123	0.77935	1.45557	0.01485
ENSMUSG00000032726.12	Bmp8a	2.00767	3.45216	0.78198	2.80118	5e-05
ENSMUSG00000022229.2	Atp12a	0.203544	0.350348	0.783446	1.85097	0.002
ENSMUSG00000071317.4	Bves	0.220043	0.379214	0.785227	1.10849	0.0328
ENSMUSG00000040612.13	Ildr2	0.130574	0.225618	0.789018	1.59578	0.00115
ENSMUSG00000097971.3	Gm26917	27.2652	47.1439	0.790008	4.26863	5e-05
ENSMUSG00000035964.8	Tmem59l	0.223645	0.387661	0.793588	1.2303	0.0224
ENSMUSG00000021032.13	Ngb	0.173141	0.300331	0.794608	1.1922	0.03415
ENSMUSG00000079343.3	C1s2	0.884478	1.54007	0.800101	2.5069	5e-05
ENSMUSG00000040258.6	Nxph4	0.231481	0.403163	0.800473	1.46588	0.0119
ENSMUSG00000027574.15	Nkain4	1.41304	2.4616	0.800797	1.32489	0.01565
ENSMUSG00000024206.14	Rfx2	1.05543	1.84066	0.802394	2.91827	5e-05
ENSMUSG00000025091.3	Pnliprp2	3.80057	6.63741	0.804405	3.13965	5e-05
ENSMUSG00000000359.3	Rem1	0.665931	1.16308	0.804503	1.1359	0.03855
ENSMUSG00000092570.7	2210019I11Rik	1.59191	2.78223	0.805482	1.86632	0.0019
ENSMUSG00000040543.16	Pitpnm3	0.224485	0.393268	0.80889	0.919412	0.0408
ENSMUSG00000106713.1	Gm42645	0.178668	0.31316	0.809623	1.14446	0.0491
ENSMUSG00000086670.1	Gm13194	1.58673	2.78149	0.809804	1.14125	0.0484
[truncated: 218 more rows]
