# Supplementary material for: Intestinal non-canonical NFκB signaling shapes the local and systemic immune response
Source: Nat Commun. 2019 Feb 8;10:660. doi: 10.1038/s41467-019-08581-8 (PMC6368617; doi:10.1038/s41467-019-08581-8)
Supplement: Supplementary file 6 — Supplementary Data 3 [file 41467_2019_8581_MOESM6_ESM.xlsx]

## Sheet: Sheet1
Supplementary Table 3		Genes decreased in both lines vs WT controls
gene	RANK_log2fc	RANK_pvalue	NIK_log2fc	NIK_pvalue
Ppm1j	0.452233	0.042	0.683318	0.04395
Klf4	0.32542	0.0017	1.08731	5e-05
Sec14l2	0.2355	0.03305	1.04422	5e-05
Gstm3	0.43234	0.00015	1.26027	5e-05
Aqp1	0.278407	0.00705	0.722507	0.0001
Susd2	0.626306	5e-05	0.769741	0.00015
Slc34a3	1.25911	0.00105	1.03579	0.01605
Slc5a6	0.606049	0.04805	1.08876	0.03885
Aplp1	0.47772	0.0029	0.610632	0.01375
Apol7a	0.269996	0.02955	0.960797	5e-05
Acaa1b	0.528939	0.01485	1.12546	0.0007
Phox2b	0.819064	0.00625	0.947729	0.0069
Aldh1a2	0.466929	0.00395	0.616498	0.0064
Tppp3	0.851888	5e-05	0.586776	0.0209
Gatsl2	0.270535	0.0312	0.77706	0.00045
Eef1a2	0.695705	0.0096	0.697914	0.0295
Wt1	0.88833	0.0007	1.41213	5e-05
Slpi	0.681502	5e-05	2.03087	5e-05
Tns4	0.293545	0.0187	1.25311	5e-05
Ada	0.77346	5e-05	0.740455	0.00145
Sgk2	0.337399	0.03275	1.50445	5e-05
Ptgis	0.698186	0.02555	1.55948	0.00165
Hist1h2bc	0.265733	0.01675	1.08135	5e-05
Pmp22	0.540555	5e-05	1.74322	5e-05
Adora2b	0.603629	0.00045	0.632706	0.0051
Gdpd2	0.320411	0.009	0.768752	0.0002
Esr1	1.26822	0.0367	2.77262	5e-05
Dusp6	0.310346	0.003	1.0745	5e-05
Pcsk4	0.328716	0.0358	0.585068	0.01395
Slc5a4b	0.354045	0.00275	1.34283	5e-05
Slc5a4a	0.330436	0.0056	1.19856	5e-05
Npc1l1	0.252359	0.017	0.767485	0.0063
Efemp1	0.647754	0.0034	1.24842	5e-05
Slc7a15	0.323168	0.003	0.995941	5e-05
Tmem132e	0.879992	0.0181	0.942818	0.02525
Slc9a3r1	0.253181	0.01715	1.06489	0.0008
Plek2	0.28538	0.0206	0.957199	5e-05
Ifi27l2b	0.233875	0.02445	0.601971	0.00775
Akr1c13	0.246634	0.0284	1.26996	5e-05
Fos	0.481308	5e-05	1.41938	5e-05
Slc6a19	0.215191	0.0436	1.13215	0.001
Tppp	0.914169	5e-05	0.961459	0.0002
Acot12	0.425166	0.01955	1.10704	0.00045
Anxa8	0.63643	0.00835	1.11799	0.0003
Tsc22d1	0.268017	0.0167	0.668277	0.0015
Fam118a	0.224881	0.036	0.803297	5e-05
Cyp2d26	0.33109	0.0018	0.976102	5e-05
Hgd	1.32977	0.04315	1.929	0.0058
Igfbp6	0.368523	0.0112	0.999276	5e-05
Fabp2	0.553842	5e-05	1.4942	0.01015
Noct	0.241488	0.0344	1.36242	5e-05
Wfdc1	0.668863	0.0007	0.856051	0.0012
Epb41l3	0.215072	0.0353	0.816664	0.0002
Hbegf	0.477974	0.0002	1.26167	5e-05
Acy3	0.395087	0.00095	0.475451	0.0139
Gal	0.970216	5e-05	0.823292	0.0035
Acsl5	0.269472	0.0153	0.778803	0.00775
Cyp2c55	0.468776	0.00105	2.33598	5e-05
Pnliprp2	0.804405	5e-05	0.49503	0.02655
Hspa12a	0.365184	0.0009	1.20604	5e-05
Bnc1	0.831521	0.00135	1.45774	5e-05
Slc15a1	0.282965	0.0076	1.0688	5e-05
Slc28a1	0.86002	5e-05	1.07872	5e-05
Pdgfa	0.305423	0.02875	0.53384	0.0177
Dnpep	0.302491	0.0061	0.851751	0.0001
Prrx1	0.585647	0.0136	0.803884	0.00445
Slc30a10	0.313844	0.0045	0.663847	0.0052
Atf3	0.469031	5e-05	0.9541	5e-05
Nr4a2	1.14226	0.0011	1.99878	5e-05
Snap25	0.508701	0.0302	0.716111	0.0129
Snta1	0.412345	0.00285	0.88935	5e-05
Schip1	0.453399	0.00875	0.691091	0.005
Fmo5	0.226137	0.03435	0.749845	0.0003
Gbp2	0.255149	0.0217	1.19141	5e-05
Aqp7	0.969303	5e-05	0.86519	0.004
Aqp3	0.647468	0.00855	1.0457	0.00165
Cyp4b1	0.507097	0.0001	0.798497	5e-05
Aldh4a1	0.379558	0.0008	0.84345	0.0002
Plb1	0.829154	0.0058	1.21462	0.0064
Slc34a2	0.235279	0.02555	1.25262	5e-05
Medag	0.586698	0.0196	1.12333	0.00035
Slc23a4	0.734905	5e-05	1.06017	5e-05
Magohb	0.361177	0.0318	0.595904	0.0174
Cyp2b10	0.553312	5e-05	0.487018	0.01895
Dpf1	1.39906	0.0077	1.34069	0.0178
Plekhb1	0.776049	0.0225	0.825633	0.02355
Gpm6a	0.680717	0.0001	0.743141	0.00165
4931406C07Rik	0.376795	0.0117	1.00342	0.00075
St3gal4	0.495585	5e-05	0.637578	0.01815
Apoc3	0.268427	0.01	0.482104	0.01585
Fez1	1.43946	0.00695	1.31038	0.01385
Gnb5	0.504256	0.00755	0.63176	0.0131
Thsd4	0.573342	0.0078	0.599581	0.0479
Nt5e	0.507285	5e-05	0.405846	0.0375
Abhd5	0.454399	0.04365	0.600071	0.0469
Trpc1	0.624653	0.00045	2.01598	5e-05
P2ry2	0.316372	0.0098	0.916375	5e-05
Adamts15	0.488243	0.02715	1.05286	5e-05
Ndufb7	0.265702	0.01505	0.477873	0.0175
Fam151a	0.530707	0.0455	1.00384	0.0124
Arl4d	0.293134	0.02655	0.737463	0.00055
Mid1	0.577988	0.0455	0.948115	0.0029
Krt20	0.283281	0.0128	1.28366	0.00145
Hist1h1c	0.267381	0.01235	0.720921	0.0006
Eepd1	0.519192	5e-05	0.469403	0.01365
Lpar3	0.49998	0.0011	0.735146	0.0018
Vgf	0.996656	0.03315	1.04985	0.0433
Cisd1	0.220082	0.04455	0.524252	0.0068
Hand2	0.840827	5e-05	0.693416	0.01415
Mycbpap	0.965106	0.01695	1.44219	0.0037
Fam102a	0.22573	0.03845	0.496122	0.0185
Metrnl	0.227588	0.0493	0.736042	0.0004
Rcan2	0.746952	0.02235	1.54574	0.0001
Ptger3	0.5522	0.0234	2.32616	5e-05
Saa3	0.947005	5e-05	2.79408	5e-05
Maob	0.49658	5e-05	0.916068	5e-05
Ltb4r2	0.313321	0.0408	0.682368	0.002
Pitpnm3	0.80889	0.0408	0.897112	0.0132
Abcb1a	0.290361	0.0194	1.34145	5e-05
Ildr2	0.789018	0.00115	1.08338	0.00015
Cux2	0.939674	0.0102	0.633996	0.03625
Upk3b	0.901981	5e-05	0.945055	0.0001
Pxylp1	0.322775	0.03305	0.645894	0.0024
BC024139	0.460006	0.0305	0.996446	0.00025
Acer1	0.510651	0.00165	1.40436	5e-05
Tmem86b	0.478167	5e-05	0.741674	0.0002
Enpp7	0.316482	0.00195	0.522956	0.01475
Gprc5a	0.622548	5e-05	0.493403	0.012
Odf3b	0.336328	0.0456	0.787872	0.00125
Cldn4	0.295978	0.0051	1.05421	5e-05
Apol10b	0.498306	0.0074	0.90205	0.0005
Lgals3	0.326781	0.00215	1.02466	0.00015
Mmp13	0.454737	0.0426	0.808315	0.0045
Rgs13	0.425075	0.0002	0.476215	0.0184
Foxo6	0.39266	0.0118	1.03122	5e-05
Jun	0.223099	0.03895	0.684633	0.0008
Gas1	0.815787	5e-05	0.539133	0.01635
9130230L23Rik	0.536445	0.0007	1.25712	5e-05
Tmem119	0.72619	5e-05	0.610442	0.00775
Gpc3	0.496348	0.0049	0.919325	0.0001
Ces2a	0.885365	5e-05	1.68693	5e-05
Cyp3a11	0.548126	5e-05	1.25433	5e-05
Apol9a	0.42297	0.0002	0.51544	0.0089
Camk2b	0.363479	0.01505	0.617603	0.0066
Palld	0.252643	0.03005	0.751022	5e-05
Gstm1	0.476424	0.0004	1.52007	5e-05
Slc27a4	0.269337	0.01085	1.07526	5e-05
Dmkn	1.15076	0.00035	1.9922	5e-05
Rpp25	0.906049	0.0014	0.692429	0.03695
Slc39a4	0.228169	0.02575	0.794438	0.00075
2010109I03Rik	0.566987	5e-05	1.13815	5e-05
Chil1	0.842841	0.0002	1.52146	5e-05
Serpina1a	1.1913	5e-05	1.25769	5e-05
Apol9b	0.58916	5e-05	0.427811	0.04865
Clca4a	0.615491	5e-05	0.80709	0.0041
Chchd2	0.306357	0.00605	0.70989	0.00065
Serpina1b	0.471263	5e-05	0.405154	0.04545
9030624G23Rik	2.0236	0.0132	1.71108	0.0366
5730507C01Rik	0.829601	0.0072	1.75221	5e-05
Gm8909	0.253985	0.0258	1.03017	5e-05
Gm10499	0.391625	0.0005	0.933441	5e-05
H2-Bl	0.398696	0.00575	0.80589	0.00015
Gsta1	0.460447	0.00085	1.52551	5e-05
Kif5a	0.515667	0.0074	0.728698	0.0045
Igkv4-90	0.465364	0.0058	0.687968	0.00705
Smim24	0.233744	0.0357	0.716748	0.01185
C1s2	0.800101	5e-05	1.72589	5e-05
Alpi	0.541267	5e-05	0.539753	0.023
Gm11127	0.435421	0.00135	1.01777	5e-05
Nat8f5	0.57389	5e-05	0.423604	0.0377
H2-Q1	0.239372	0.025	0.716699	0.00065
Ttll2	0.636581	0.0016	0.937692	0.0005
Gm25541	Inf	0.02395	Inf	0.003
Gm12912	1.29651	0.0014	0.980318	0.0219
Bambi-ps1	0.331162	0.02535	1.02183	5e-05
Gm12193	2.34896	0.04815	2.31202	0.03355
Gm2420	1.55435	5e-05	0.846964	0.0289
Gm15331	0.419378	0.00705	1.02199	5e-05
Gm13394	0.70529	0.0373	1.88949	5e-05
BC021767	1.14749	0.0084	1.18084	0.0047
Gm15728	1.48061	0.0412	1.98199	0.00685
Gm16510	Inf	0.0007	Inf	0.0098
Tbx3os2	0.483939	0.01675	1.61837	5e-05
Tcerg1l	0.773044	0.0061	0.836116	0.02175
Vmn2r96	0.626037	0.03495	1.43378	0.0001
Ces2h	0.813819	0.0131	1.07565	0.0001
Gm27033	1.57765	0.0007	0.651669	0.0161
2010308F09Rik	1.00804	0.02695	1.60641	0.0029
4732465J04Rik	1.14958	0.00015	2.30042	5e-05
Gm29560	1.21988	0.01505	1.33305	0.01245
4930515G16Rik	0.818724	0.0189	2.80659	5e-05
Gm9419	2.16646	0.0477	2.25385	0.0225
Gm44215	0.875121	0.01675	2.0705	5e-05
Muc16	1.2952	0.00595	1.93138	0.0007
RP23-383B20.1	0.429575	0.00065	0.530176	0.0077
RP23-145G7.2	0.650061	0.0008	1.36455	5e-05
Gm3776	0.657999	0.0027	1.52471	5e-05
