# Supplementary material for: Intestinal non-canonical NFκB signaling shapes the local and systemic immune response
Source: Nat Commun. 2019 Feb 8;10:660. doi: 10.1038/s41467-019-08581-8 (PMC6368617; doi:10.1038/s41467-019-08581-8)
Supplement: Supplementary file 7 — Supplementary Data 4 [file 41467_2019_8581_MOESM7_ESM.xlsx]

## Sheet: Sheet1
Supplementary Table 4		List of common genes increased in NIKF/F;VilERT2Cre and RANKF/F;VilERT2Cre in comparison to WT controls
gene	RANK_log2fc	RANK_pvalue	NIK_log2fc	NIK_pvalue
Gp2	-6.76039	5e-05	-5.86487	5e-05
Gm8420	-6.0477	0.00025	-5.44596	5e-05
Mill1	-5.86131	0.0031	-4.82259	5e-05
Rpl3-ps1	-5.52742	5e-05	-5.85659	5e-05
Ces1b	-4.75135	0.00095	-3.51586	0.0001
Ccl20	-4.28256	5e-05	-2.57469	5e-05
Psg18	-4.27559	5e-05	-6.26969	5e-05
Gm14094	-4.17583	5e-05	-4.7347	5e-05
Defa35	-4.00707	5e-05	-2.52851	5e-05
Calcb	-3.89898	5e-05	-3.86143	5e-05
Gm15487	-3.8824	0.0031	-3.30929	0.0022
Gm6472	-3.78324	5e-05	-1.76611	5e-05
Gm6768	-3.70703	5e-05	-3.58294	5e-05
Tmem266	-3.54405	5e-05	-4.42928	5e-05
Igkv7-33	-3.53858	5e-05	-1.56737	5e-05
Mal	-3.36207	5e-05	-2.4997	5e-05
Plekhs1	-3.18586	5e-05	-3.35441	5e-05
C4bp	-3.17762	5e-05	-1.43242	0.03765
Zfp819	-3.15326	5e-05	-1.63099	0.0027
Ces2f	-3.15013	5e-05	-3.44882	5e-05
Gjb2	-3.10359	5e-05	-2.73901	5e-05
1810064F22Rik	-2.90817	0.00035	-4.48175	0.00995
P2rx2	-2.84756	5e-05	-2.99717	5e-05
Ccl9	-2.80407	5e-05	-2.87738	5e-05
Asb11	-2.79967	0.0017	-1.97385	0.003
Gm11942	-2.7426	5e-05	-0.999734	5e-05
Gm5292	-2.50917	5e-05	-2.60307	5e-05
Ppp1r14c	-2.44656	5e-05	-2.96749	5e-05
Gm45104	-2.3399	5e-05	-2.37844	5e-05
RP23-99B22.2	-2.26694	0.00085	-3.51463	0.0017
Gm8276	-2.09763	5e-05	-2.30242	5e-05
Psg25	-2.09699	5e-05	-3.08343	5e-05
Greb1l	-2.09248	0.0022	-2.5633	0.0001
Ccr3	-2.08853	0.0003	-2.67793	0.00115
Fut7	-2.08352	5e-05	-3.78985	5e-05
Defb6	-2.05722	0.00205	#NAME?	5e-05
Saa1	-2.00099	5e-05	-0.461398	0.0487
Gjb4	-1.98065	5e-05	-1.90825	5e-05
Ppef1	-1.9657	0.0012	-3.86821	0.00345
Il17a	-1.96501	5e-05	-0.696068	0.0392
Kcnj15	-1.95566	5e-05	-1.02074	0.0038
Sstr5	-1.91469	5e-05	-1.73926	5e-05
Zfp872	-1.90045	5e-05	-2.22935	0.00015
Lgals7	-1.8763	0.01145	-3.4424	0.01175
Car8	-1.71488	5e-05	-0.765568	0.0003
Gm44619	-1.71383	5e-05	-1.09865	0.0017
Cd1d2	-1.70559	0.0059	-1.49894	0.01165
Igkv14-130	-1.66492	5e-05	-1.45172	5e-05
Tnfrsf11b	-1.61699	5e-05	-1.05886	5e-05
Zscan10	-1.60925	0.00205	-2.42758	0.00035
Gm6123	-1.58172	0.009	-1.96601	0.00885
Ighg2c	-1.52831	5e-05	-1.40984	5e-05
Ighv7-4	-1.51919	0.00035	-1.91554	5e-05
Ighv1-84	-1.49792	5e-05	-2.03135	5e-05
C730036E19Rik	-1.49104	0.02265	-1.33151	0.0369
Cxcl2	-1.44664	0.00095	-1.20533	0.00305
Igkv11-106	-1.40861	0.02145	-1.73225	0.02085
Tro	-1.32544	0.0298	-1.50705	0.01895
Mycl	-1.30525	5e-05	-0.78138	0.00025
Reep1	-1.30171	5e-05	-1.41231	5e-05
Rps6kl1	-1.29759	5e-05	-1.84778	5e-05
Igkv4-60	-1.29659	0.0052	-1.68252	0.0038
Ighv1-34	-1.28354	5e-05	-1.56191	5e-05
Anxa5	-1.26011	5e-05	-1.23265	5e-05
Gm38171	-1.25883	0.01235	-1.94652	0.00575
Psma8	-1.22336	0.006	-1.0755	0.01865
Gm37233	-1.21223	5e-05	-0.81067	0.0077
Igkv4-62	-1.20893	0.00155	-1.48472	5e-05
Igkv8-18	-1.19879	0.00025	-1.75279	0.0001
Adgrb1	-1.19481	0.005	-1.16132	0.0066
2810468N07Rik	-1.17311	5e-05	-1.0317	0.0198
Klf1	-1.16122	0.00295	-0.831175	0.027
Fgfr4	-1.15644	0.00105	-0.616553	0.04245
Igkv12-89	-1.14083	5e-05	-0.635099	0.0101
Banf2os	-1.14004	0.0317	-1.57359	0.04315
Gabrg3	-1.1275	0.0068	-3.79194	0.00105
Igkv4-51	-1.11953	5e-05	-0.807019	0.0004
Gm9008	-1.1071	0.0001	-0.827935	0.0087
H2-M2	-1.10363	5e-05	-0.670859	0.00135
Ces3a	-1.09281	0.0083	-1.77437	0.00045
Clca3a2	-1.08611	5e-05	-0.99943	0.00105
Ighv3-8	-1.07571	5e-05	-0.748591	0.0023
Gm10036	-1.04329	0.00045	-0.673022	0.03355
Anxa10	-1.03801	5e-05	-1.73383	5e-05
Ndst3	-1.02618	0.00045	-0.822821	0.0128
Scg5	-1.02372	5e-05	-0.652151	0.0092
Igkv4-86	-1.02136	5e-05	-0.904931	0.00035
Ighv3-1	-1.00813	5e-05	-0.561508	0.0099
Igkv2-116	-1.00299	0.00725	-2.46781	0.00135
Mboat2	-0.994385	0.00365	-0.845324	0.0251
Igkv4-56	-0.973604	0.0167	-2.50565	0.00335
Igkv3-10	-0.972242	5e-05	-0.588008	0.0088
Fabp7	-0.971604	0.00065	-1.08819	0.00155
Igkv4-50	-0.951446	5e-05	-1.4053	5e-05
Siglecf	-0.951056	5e-05	-1.95208	5e-05
Igkv3-7	-0.932907	5e-05	-0.891191	0.0003
Ighv1-7	-0.928027	5e-05	-1.68233	5e-05
Lamp3	-0.92363	5e-05	-0.73843	0.0027
Eno4	-0.922364	0.01945	-1.09023	0.01455
Gm26710	-0.920076	0.0142	-1.34421	0.00015
Arntl2	-0.908573	0.02285	-1.23623	0.01045
Cstad	-0.902525	0.01495	-1.11279	0.00745
Igkv4-55	-0.900478	5e-05	-1.15913	5e-05
Ighv1-69	-0.885191	5e-05	-1.89169	5e-05
Ly6a	-0.8777	5e-05	-0.422951	0.02955
Srgap1	-0.875134	5e-05	-0.474459	0.03655
Clca3a1	-0.867267	5e-05	-0.623743	0.0026
Olfm4	-0.862592	5e-05	-1.04426	5e-05
Serpina10	-0.862183	5e-05	-1.63389	5e-05
Igkv1-132	-0.857311	0.01285	-1.31488	5e-05
Klrb1b	-0.844157	0.0014	-0.917516	0.0066
Gm9025	-0.841527	0.0103	-0.880291	0.0185
Gulo	-0.838115	0.0053	-1.11689	0.0031
Ly6d	-0.835224	5e-05	-0.398978	0.04325
Gm9484	-0.834385	0.01275	-0.912745	0.0188
Igkv3-9	-0.834131	0.0048	-0.582399	0.04975
Ccdc184	-0.830903	0.00205	-0.945176	0.0048
Igkv4-70	-0.824084	5e-05	-1.08254	0.00035
Olfr99	-0.81466	0.00745	-0.871271	0.0044
Gm44269	-0.813522	0.00065	-1.52845	5e-05
Igkv4-53	-0.811611	5e-05	-0.823884	0.00735
Ighv1-36	-0.808362	0.00015	-0.65619	0.00165
Slamf9	-0.806427	0.0001	-0.691512	0.0076
Il1rn	-0.781824	5e-05	-0.780579	0.0025
Mmp3	-0.78171	0.0025	-1.49693	0.00015
Ighv9-4	-0.780243	0.0001	-0.899949	5e-05
Igkv1-88	-0.778675	5e-05	-1.07278	5e-05
Fut2	-0.777352	0.00065	-2.79236	5e-05
Ighv8-12	-0.776875	5e-05	-0.498587	0.01355
Igkv8-21	-0.773413	5e-05	-0.662319	0.00175
Igkv3-5	-0.77283	5e-05	-2.06295	5e-05
Zpbp	-0.763083	0.0034	-1.05385	0.00235
Igkv8-28	-0.762184	5e-05	-0.862101	5e-05
Gm26761	-0.761636	0.0041	-2.23641	0.0171
Trpc6	-0.758402	0.0194	-0.750287	0.0394
Eno3	-0.75416	5e-05	-0.852028	0.00325
Il12b	-0.753612	0.00065	-1.1543	0.0004
Nlrp10	-0.750294	0.0012	-0.615954	0.031
Ighv1-78	-0.749584	5e-05	-0.467125	0.0168
Ahr	-0.73928	5e-05	-0.625012	0.00125
Il22	-0.731792	0.0001	-2.30341	5e-05
Ighv10-1	-0.727861	5e-05	-0.586654	0.01025
Klrb1c	-0.722732	0.0014	-1.5288	0.0002
Serpine2	-0.720744	0.0041	-1.07547	0.0017
Ankrd63	-0.720304	0.00215	-0.880904	0.00385
Alpl	-0.706231	0.00145	-1.29553	0.0027
Cort	-0.704116	0.0421	-2.35772	0.00055
Ighv1-2	-0.699682	0.0148	-0.723161	0.03745
Igkv12-38	-0.69783	0.00085	-0.618759	0.02815
Padi2	-0.695541	0.0058	-1.01946	0.0083
Mtap7d3	-0.685642	0.02365	-1.01248	0.00845
Igkv5-48	-0.681126	5e-05	-0.461636	0.0221
Iglv2	-0.676383	5e-05	-0.503365	0.02545
Igkv16-104	-0.673663	5e-05	-0.656813	0.00235
Ccr4	-0.66323	0.0143	-0.833164	0.005
Ighv9-3	-0.654774	5e-05	-0.587008	0.0274
Ighg3	-0.651691	5e-05	-1.37139	5e-05
Igkv2-109	-0.640193	5e-05	-0.688939	0.0023
Ighv1-12	-0.635585	0.00445	-1.10581	5e-05
Ighv1-77	-0.628975	0.0065	-0.646979	0.00135
Ighv1-75	-0.627023	5e-05	-1.45787	5e-05
Bhlhe41	-0.626856	0.00465	-1.28741	0.0005
Dusp4	-0.625583	5e-05	-0.741389	0.0004
Clec2i	-0.619875	0.0005	-0.896833	0.00425
Ighv1-66	-0.615178	0.0003	-0.831192	0.00025
Edaradd	-0.612703	0.0001	#NAME?	0.0005
Igkv14-126	-0.607362	0.0004	-1.22268	5e-05
Hist2h4	-0.606905	0.03965	-1.63062	5e-05
Ly6i	-0.604728	0.0257	-0.954386	0.01025
Igkv5-39	-0.599462	5e-05	-0.594791	0.00465
Slc2a6	-0.59583	5e-05	-0.943947	0.0001
Cd163l1	-0.595268	0.01265	-1.08314	0.0002
Ighv1-53	-0.590545	5e-05	-0.80951	0.0002
Apobec2	-0.581259	0.0003	-0.501773	0.0287
Lynx1	-0.571656	0.00035	-0.402899	0.04685
Gvin1	-0.570814	0.0045	-0.553492	0.03615
Fam20c	-0.565317	0.0185	-1.06328	0.00635
RP24-84E18.1	-0.564251	0.00025	-0.712462	0.00135
Igkv4-63	-0.534817	0.00575	-1.08444	5e-05
Adamts13	-0.534587	0.00965	-1.11335	5e-05
Ighv1-50	-0.530718	0.00085	-1.71357	0.0005
Ighv3-6	-0.530386	5e-05	-0.490903	0.0146
Egr3	-0.529291	0.00015	-0.454469	0.03235
Cfi	-0.528507	0.00175	-1.79795	5e-05
Dyrk4	-0.517794	0.0269	-1.57741	5e-05
Ighv2-5	-0.511135	0.00055	-1.11065	5e-05
Igkv11-125	-0.506281	0.0108	-0.558678	0.01405
Ighv9-1	-0.506054	0.0096	-0.80658	0.0002
Gpr171	-0.497047	0.01725	-0.640153	0.03745
Mmp25	-0.49356	0.03485	-0.731579	0.01465
Gm15753	-0.490482	0.0178	-0.672761	0.015
Ighg2b	-0.489919	5e-05	-1.55418	5e-05
Ighv2-3	-0.484197	0.0102	-0.99027	0.0001
Mptx2	-0.48385	0.0036	-0.578975	0.0215
Scel	-0.48282	0.04275	-0.588905	0.04945
Fcrl5	-0.47286	0.0007	-0.7792	0.0005
Runx2	-0.472634	0.01345	-0.759281	0.0036
Gcnt4	-0.470325	5e-05	-0.778793	0.02685
1500015A07Rik	-0.468257	0.0488	#NAME?	5e-05
Gm1966	-0.466395	5e-05	-0.582023	0.00305
Il2ra	-0.465753	0.0063	-0.77376	0.0016
Igkv1-99	-0.460556	0.01975	-1.54353	5e-05
Igkv14-100	-0.450767	0.00155	-0.880129	0.04955
Osm	-0.448957	0.0116	-0.540371	0.0317
Il1b	-0.445515	0.00685	-0.770598	0.00645
Sox8	-0.445363	0.0307	-1.52634	5e-05
Cmah	-0.441846	0.00025	-0.605943	0.004
Ccr6	-0.435044	0.0001	-0.474189	0.01795
Ms4a18	-0.433145	5e-05	-0.772599	0.00025
Ccr2	-0.430902	0.0015	-0.542026	0.01125
Igkv10-96	-0.424719	5e-05	-1.2974	5e-05
A630033H20Rik	-0.424107	0.01935	-0.560254	0.014
Bhlha15	-0.422197	0.0037	-1.32505	5e-05
Igkv4-61	-0.419603	0.0277	-1.68427	5e-05
Sidt1	-0.417729	0.01845	-0.498298	0.02945
Slc14a1	-0.414825	0.0033	-0.583751	0.0103
Gm8369	-0.412579	0.00195	-0.717562	0.00335
Il5ra	-0.41102	0.02235	-0.596952	0.0152
Rab32	-0.410839	0.00025	-0.46087	0.0208
Adam19	-0.410209	0.00015	-0.529399	0.0062
Fcrl1	-0.406272	5e-05	-0.529854	0.0099
Gm3336	-0.401436	0.0061	-0.475123	0.0305
Acot6	-0.400527	0.0226	-0.863303	0.00055
Ighv5-9	-0.399012	0.01715	-0.526164	0.02395
Ighv14-4	-0.398211	0.01525	-1.66333	5e-05
S1pr4	-0.395815	0.001	-0.417911	0.0405
Irf4	-0.394116	0.0002	-0.737039	0.0002
Ighm	-0.38811	0.0003	-0.621767	0.02295
Pycr1	-0.373725	0.0499	-0.538584	0.0303
Aff3	-0.365666	0.0046	-0.556322	0.00545
Igkv3-1	-0.365664	0.03285	-0.614445	0.0062
Ifi214	-0.365177	0.0173	-0.512987	0.03055
Igkv12-98	-0.3645	0.0172	-0.566119	0.0116
Ighv1-15	-0.362583	0.0108	-1.07998	5e-05
Cacna1e	-0.360121	0.0045	-0.409013	0.04575
Cfhr2	-0.359715	0.0336	-2.20197	5e-05
Ighv2-9-1	-0.359498	0.00795	-1.03242	5e-05
Ang4	-0.342216	0.03265	-0.618458	0.0143
Extl1	-0.333813	0.00665	-0.685722	0.00425
Strip2	-0.328662	0.03105	-0.846579	0.0005
Iglc2	-0.324075	0.00295	-0.426817	0.03585
Slfn9	-0.319576	0.02425	-1.14589	5e-05
Ifi213	-0.315315	0.0298	-0.608937	0.01145
Prg2	-0.314069	0.02265	-1.64975	5e-05
Igkv9-120	-0.313525	0.0131	-1.01157	5e-05
Btla	-0.304377	0.0027	-0.469247	0.027
Ighv6-3	-0.302691	0.03235	-0.601122	0.00715
Igkv6-14	-0.301528	0.04305	-0.847798	0.04585
Igkv12-46	-0.288144	0.01135	-0.531032	0.006
Igkv6-25	-0.283801	0.03475	-0.702074	0.01275
Scd1	-0.282532	0.00735	-0.522921	0.01485
Aqp4	-0.267522	0.02525	-0.779654	5e-05
Ighv14-2	-0.259218	0.0219	-3.08618	5e-05
Treml2	-0.251908	0.0181	-0.413062	0.03465
Abcg1	-0.232479	0.04695	-0.476208	0.0135
Themis2	-0.232134	0.02945	-0.510099	0.01135
Igkv14-111	-0.227447	0.0398	-1.25414	5e-05
Mir221	#NAME?	0.0211	#NAME?	0.0271
Mir210	#NAME?	0.0211	#NAME?	0.0271
AY761185	#NAME?	5e-05	#NAME?	5e-05
Ighv8-9	#NAME?	0.00135	-0.664267	0.00185
Gm42533	#NAME?	0.00885	#NAME?	0.01235
Gm43432	#NAME?	0.0211	#NAME?	0.0271
