# Supplementary material for: Intestinal non-canonical NFκB signaling shapes the local and systemic immune response
Source: Nat Commun. 2019 Feb 8;10:660. doi: 10.1038/s41467-019-08581-8 (PMC6368617; doi:10.1038/s41467-019-08581-8)
Supplement: Supplementary file 9 — Source Data [file 41467_2019_8581_MOESM9_ESM.xlsx]

## Sheet: Fig 2A
Figure 2 A
Western for NIK, P52 and GAPDH

## Sheet: Fig 2E and Sup Fig 2C
Fig 2E and Supplememtary Fig 2C
Western blot for p52 and Gapdh

## Sheet: Sup Fig 2E
Suplementary Fig 2E
Western blot for E-cad, Occludin and Actin

## Sheet: Fig 3A and Sup Fig 3C
Fig 3A and Sup Fig 3C
Western blot for NIK, p52 and GAPDH

## Sheet: Fig 8B and Sup Fig 8B
Fig 3B abnd Sup Fig 8B
Western blot for NIK, p52 and GAPDH

## Sheet: Sup Fig 1E
Sup Fig 1e
Western bot for p52 and GAPDH
